# Supplementary material for: Non-hydrolyzable acetyllysine analogs to study protein acetylation in vitro and in cells
Source: Nat Commun. 2026 Feb 21;17:1985. doi: 10.1038/s41467-026-69782-6 (PMC12932645; doi:10.1038/s41467-026-69782-6)
Supplement: Supplementary file 4 — Source Data 1 [file 41467_2026_69782_MOESM4_ESM.xlsx]

## Sheet: 1_Fig.1_Ub assay_Ub11x_gel
	HDM2 autoubiquitylation with non-modified Ub and at position 11 modified Ub (Ub 11x) 0min, 60min and 120min timepoints (Fig. 1b)
	MW marker:
	Thermo Scientific™ PageRuler™ Unstained Protein Ladder
	quantification
values-Background(-Ub sample)	value normalized to respective 0min sample [%]	sample
0	0	-Ub
7522.41	100	Ub11K 0min
506.9	6.73854	Ub11K 60min
389.314	5.17539	Ub11K 120min
7167.7	100	Ub11AcK 0min
6155.58	85.8794	Ub11AcK 60min
449.339	6.26894	Ub11AcK 120min
6999.23	100	Ub11TFAcK 0min
6089.7	87.0052	Ub11TFAcK 60min
491.953	7.02867	Ub11TFAcK 120min
6983.46	100	Ub11KeK 0min
5896.64	84.4373	Ub11KeK 60min
441.432	6.32111	Ub11KeK 120min
7505.94	100	Ub11Q 0min
1662.33	22.1469	Ub11Q 60min
681.121	9.07443	Ub11Q 120min
7787.74	100	Ub11R 0min
1226.93	15.7547	Ub11R 60min
838.869	10.7717	Ub11R 120min

## Sheet: 2_Fig.2_HSQC_Ub 11x
1H and 15N chemical shifts of cross peaks in the 1H-15N HSQC NMR spectra of Ub variants modified at sequence position 11 with non-hydrolyzable acetyllysine analogs (related to Fig. 2 and Sup Fig. 2)
	Ub 11AcK													Ub 11TFAcK												Ub 11KeK
	residue number	residue type	1H chemical shift	15N chemical shift										residue number	residue type	1H chemical shift	15N chemical shift									residue number	residue type	1H chemical shift	15N chemical shift
	1	MET	--	--										1	MET	--	--									1	MET
	2	GLN	8.89466	123.135										2	GLN	8.89467	123.207									2	GLN	8.88195	123.135
	3	ILE	8.23372	115.222										3	ILE	8.25911	115.294									3	ILE	8.24643	115.293
	4	PHE	8.50064	118.573										4	PHE	8.51334	118.644									4	PHE	8.51335	118.715
	5	VAL	9.23787	121.638										5	VAL	9.22516	121.781									5	VAL	9.21243	121.638
	6	LYS	8.88196	127.698										6	LYS	8.90739	127.484									6	LYS	8.90736	127.769
	7	THR	8.61504	114.723										7	THR	8.55148	114.153									7	THR	8.5896	114.723
	8	LEU	9.08533	121.139										8	LEU	9.13618	121.211									8	LEU	9.05991	120.997
	9	THR	7.56004	105.883										9	THR	7.56002	105.812									9	THR	7.56005	105.883
	10	GLY	7.69985	109.02										10	GLY	7.69985	109.02									10	GLY	7.69984	109.02
	11	AcK	--	--										11	TFAcK	--	--									11	KeK	--	--
	12	THR	8.50064	119.927										12	THR	8.51334	120.141									12	THR	8.4625	119.642
	13	ILE	9.53021	128.125										13	ILE	9.5175	127.84									13	ILE	9.45396	127.27
	14	THR	8.71672	122.351										14	THR	8.67858	122.066									14	THR	8.66587	121.638
	15	LEU	8.62774	125.274										15	LEU	8.61505	125.203									15	LEU	8.62774	125.132
	16	GLU	8.04305	122.565										16	GLU	8.05574	122.565									16	GLU	8.05576	122.565
	17	VAL	8.88196	117.646										17	VAL	8.88196	117.646									17	VAL	8.86927	117.646
	18	GLU	8.58961	119.357										18	GLU	8.60234	119.428									18	GLU	8.60233	119.428
	19	PRO	--	--										19	PRO	--	--									19	PRO	--	--
	20	SER	6.94992	103.46										20	SER	6.96261	103.531									20	SER	6.94991	103.46
	21	ASP	7.9795	123.991										21	ASP	7.9795	123.991									21	ASP	7.97947	123.991
	22	THR	7.81425	109.091										22	THR	7.81425	109.091									22	THR	7.81424	109.091
	23	ILE	8.43708	121.353										23	ILE	8.4498	121.353									23	ILE	8.43709	121.353
	24	GLU	--	--										24	GLU	--	--									24	GLU
	25	ASN	7.85238	121.424										25	ASN	7.86509	121.424									25	ASN	7.86508	121.424
	26	VAL	8.04305	122.28										26	VAL	8.05575	122.28									26	VAL	8.04305	122.28
	27	LYS	8.43709	118.929										27	LYS	8.43709	118.929									27	LYS	8.43711	118.929
	28	ALA	7.89051	123.349										28	ALA	7.91595	123.349									28	ALA	7.91592	123.349
	29	LYS	7.83967	120.355										29	LYS	7.83967	120.355									29	LYS	7.82696	120.355
	30	ILE	8.18287	121.567										30	ILE	8.18283	121.638									30	ILE	8.18286	121.638
	31	GLN	8.41165	123.492										31	GLN	8.42437	123.492									31	GLN	8.42437	123.563
	32	ASP	8.06845	120.07										32	ASP	8.08118	120.07									32	ASP	8.06846	120.07
	33	LYS	7.4202	115.721										33	LYS	7.40752	115.864									33	LYS	7.40752	115.864
	34	GLU	8.53877	113.725										34	GLU	8.55147	113.939									34	GLU	8.52605	113.583
	35	GLY	8.41166	109.091										35	GLY	8.41165	108.878									35	GLY	8.41165	109.163
	36	ILE	6.08558	120.64										36	ILE	6.11101	120.426									36	ILE	6.11101	120.569
	37	PRO	--	--										37	PRO	--	--									37	PRO	--	--
	38	PRO	--	--										38	PRO	--	--									38	PRO	--	--
	39	ASP	8.46251	113.725										39	ASP	8.46249	113.725									39	ASP	8.46249	113.725
	40	GLN	7.71258	117.004										40	GLN	7.73799	117.147									40	GLN	7.738	117.076
	41	GLN	7.39479	117.931										41	GLN	7.40751	117.86									41	GLN	7.40749	117.931
	42	ARG	8.41167	123.135										42	ARG	8.41165	123.064									42	ARG	8.43706	123.064
	43	LEU	8.72942	124.419										43	LEU	8.7167	124.347									43	LEU	8.71673	124.347
	44	ILE	9.08534	122.636										44	ILE	9.11074	122.708									44	ILE	9.08533	122.636
	45	PHE	8.75487	124.989										45	PHE	8.7675	124.989									45	PHE	8.76751	124.989
	46	ALA	8.9201	133.045										46	ALA	8.92008	133.045									46	ALA	8.9201	133.045
	47	GLY	8.04305	102.533										47	GLY	8.05576	102.533									47	GLY	8.04304	102.533
	48	LYS	7.89052	122.137										48	LYS	7.89051	122.066									48	LYS	7.89052	122.137
	49	GLN	8.57691	123.278										49	GLN	8.5896	123.278									49	GLN	8.5896	123.278
	50	LEU	8.51335	125.844										50	LEU	8.52605	125.916									50	LEU	8.51334	125.844
	51	GLU	8.32268	123.207										51	GLU	8.32268	123.207									51	GLU	8.32267	123.207
	52	ASP	8.09389	120.498										52	ASP	8.10659	120.498									52	ASP	8.09389	120.498
	53	GLY	--	--										53	GLY	--	--									53	GLY	--	--
	54	ARG	7.39479	119.428										54	ARG	7.39479	119.428									54	ARG	7.39479	119.428
	55	THR	8.75485	108.877										55	THR	8.75485	108.877									55	THR	8.75486	108.878
	56	LEU	8.08117	118.074										56	LEU	8.09389	118.145									56	LEU	8.08118	118.074
	57	SER	8.42437	113.583										57	SER	8.41168	113.583									57	SER	8.41167	113.583
	58	ASP	7.8651	124.632										58	ASP	7.8778	124.633									58	ASP	7.87779	124.632
	59	TYR	7.17872	115.864										59	TYR	7.19142	115.864									59	TYR	7.17872	115.864
	60	ASN	8.08118	116.078										60	ASN	8.09389	116.006									60	ASN	8.08117	116.007
	61	ILE	7.17871	119										61	ILE	7.19142	119.072									61	ILE	7.17872	119.072
	62	GLN	7.54733	124.989										62	GLN	7.54733	124.989									62	GLN	7.54733	124.989
	63	LYS	8.42436	120.64										63	LYS	8.41167	120.64									63	LYS	8.41166	120.64
	64	GLU	9.23787	114.794										64	GLU	9.25058	114.866									64	GLU	9.23787	114.795
	65	SER	7.59817	115.008										65	SER	7.62357	115.08									65	SER	7.61087	115.008
	66	THR	8.62774	117.432										66	THR	8.62772	117.503									66	THR	8.62774	117.503
	67	LEU	9.35226	127.983										67	LEU	9.35227	128.054									67	LEU	9.33955	127.983
	68	HIS	9.14889	119.785										68	HIS	9.16159	119.856									68	HIS	9.17429	119.856
	69	LEU	8.24642	124.062										69	LEU	8.25916	124.133									69	LEU	8.22101	124.062
	70	VAL	9.11076	127.341										70	VAL	9.11074	127.484									70	VAL	9.09804	127.199
	71	LEU	8.0939	123.92										71	LEU	8.13201	124.276									71	LEU	8.11931	123.991
	72	ARG	8.5769	124.062										72	ARG	8.58959	124.062									72	ARG	8.57687	124.062
	73	LEU	8.28455	124.419										73	LEU	8.27185	124.205									73	LEU	8.28455	124.419
	74	ARG	8.37353	122.066										74	ARG	8.36081	121.995									74	ARG	8.37351	122.066
	75	GLY	8.42437	111.159										75	GLY	8.42437	111.159									75	GLY	8.42435	111.159
	76	GLY	7.8778	115.151										76	GLY	7.8778	115.151									76	GLY	7.87779	115.151

## Sheet: 3_Fig.3b_PD Ub xAcK
Significantly enriched proteins from HEK293T cell extract after AE-MS (related to Fig. 3 and Sup. Fig. 3)
Proteins					Average Enrichment (log2,Z-scored)								ANOVA		Identified Peptides
Protein IDs	Majority protein IDs	Protein names	Gene names		Beads	Ub 11A	Ub 11AcK	Ub 11KeK	Ub 11Q	Ub 11R	Ub 11TFAcK	Ub	ANOVA Significant	ANOVA p value	Peptides	Razor + unique peptides	Unique peptides	MS/MS count
A0A024RA52;P25787;C9JCK5;H3BT36;H7C402	A0A024RA52;P25787;C9JCK5	Proteasome subunit alpha type;Proteasome subunit alpha type-2	PSMA2		-2.70254874229431	0.25104495882988	0.460012078285217	0.406243681907654	0.274313449859619	0.353851974010468	0.307579755783081	0.449532598257065	+	0	15	15	15	1070
P46379-3;A0A024RCR6;P46379;P46379-2;A0A0G2JK23;P46379-5;A0A0G2JL47;P46379-4;A0A0G2JJM1;X6REW1;F6S6P2;H0Y710;A0A0G2JJR8;F6VEM6;F6UR09;F6U341;F6X9W3;H0Y4L1;F6TC96;A0A0G2JIA9;A0A0G2JJ92;H0Y759;H0Y7K4;A0A0G2JIB3	P46379-3;A0A024RCR6;P46379;P46379-2;A0A0G2JK23;P46379-5;A0A0G2JL47;P46379-4	Large proline-rich protein BAG6	BAG6;BAT3		-2.46502304077148	0.579725384712219	0.16655033826828	0.308298110961914	0.469003260135651	0.411149561405182	0.182274609804153	0.426870703697205	+	0	39	39	30	3761
A0A087WTV6;Q96C36;J3KR12;A0A087WZR9;A0A087WX69;A0A087WZF0	A0A087WTV6;Q96C36;J3KR12;A0A087WZR9	Pyrroline-5-carboxylate reductase 2;Pyrroline-5-carboxylate reductase	PYCR2		-1.87022161483765	0.726786732673645	0.297869801521301	0.377137839794159	0.236423492431641	0.147921904921532	0.0906805396080017	0.631899833679199	+	4.31267e-05	10	10	9	282
A0A087WU65;Q9NRW7;Q9NRW7-2;B7Z7G7;A0A1B0GXI6	A0A087WU65;Q9NRW7;Q9NRW7-2;B7Z7G7;A0A1B0GXI6	Vacuolar protein sorting-associated protein 45	VPS45		-0.681291043758392	0.180751740932465	0.871102392673492	0.41283330321312	0.306266129016876	-1.20451855659485	-0.136136621236801	-0.287829399108887	+	0.00434697	8	8	8	87
E7ETK0;A0A087WUS0;P62847-2;P62847-3;P62847;P62847-4	E7ETK0;A0A087WUS0;P62847-2;P62847-3;P62847;P62847-4	40S ribosomal protein S24	RPS24		-1.07720816135406	0.0281395968049765	0.905246496200562	0.726205110549927	0.154217436909676	0.186005815863609	0.054296687245369	0.153896868228912	+	0.0017989	5	5	5	227
A0A087WW00;P51668;C9J9H9;Q9Y2X8	A0A087WW00;P51668;C9J9H9;Q9Y2X8	Ubiquitin-conjugating enzyme E2 D1;Ubiquitin-conjugating enzyme E2 D4	UBE2D1;UBE2D4		0.0197125896811485	-0.276546120643616	1.67894327640533	-0.367965042591095	-0.357798218727112	-0.344694852828979	1.38427937030792	-0.951098918914795	+	0	3	2	2	59
A0A087WW66;H7C378;H7BZR6	A0A087WW66		PSMD1		0.0115924458950758	-0.203648492693901	-0.346857964992523	0.0245595388114452	-0.573871195316315	1.63150429725647	-0.970648050308228	0.592297434806824	+	9.02256e-05	47	1	1	40
A0A087WY85;P61077;P61077-2;P61077-3;D6RFM0;D6RAH7;H9KV45;A0A0A0MQU3;P62837-2;D6RAW0;D6RA11;D6R9F6;D6R933;D6RGD0;D6R980;D6RIZ3	A0A087WY85;P61077;P61077-2;P61077-3;D6RFM0;D6RAH7;H9KV45;A0A0A0MQU3;P62837-2;D6RAW0;D6RA11	Ubiquitin-conjugating enzyme E2 D3;Ubiquitin-conjugating enzyme E2 D2	UBE2D3;UBE2D2		-2.39147424697876	-0.208382159471512	0.884539484977722	0.730420351028442	0.093428336083889	0.581679821014404	0.596106052398682	-0.0521288812160492	+	0	4	4	1	449
A0A087WZN1;O43837;A0A087X2E5;O43837-2;O43837-3;A0A0D9SG66	A0A087WZN1;O43837;A0A087X2E5;O43837-2;O43837-3	Isocitrate dehydrogenase [NAD] subunit, mitochondrial;Isocitrate dehydrogenase [NAD] subunit beta, mitochondrial	IDH3B		-1.17053782939911	0.313187122344971	0.27336660027504	-1.04911637306213	-0.0736596584320068	0.845924973487854	0.115234188735485	0.600492358207703	+	0.00208541	8	8	8	114
P54252-1;F5H211;A0A087X1A8;G3V3R7;D3VVH9;P54252-4;P54252;P54252-3;C9JQV6;A0A087WXY4;G3V328;A0A0A0MS38;G3V4U9;G3V3T6;G3V2G1;E9PJN5;P54252-5;G3V2G2;G3V526;S4R399;G3V5H3;G3V4F4;G3V4F5;G3V390;G3V3T0;D3VVP3;G3V3S5;G3V4B1;D6R9I5;G3V3A6	P54252-1;F5H211;A0A087X1A8;G3V3R7;D3VVH9;P54252-4;P54252;P54252-3;C9JQV6;A0A087WXY4;G3V328;A0A0A0MS38;G3V4U9;G3V3T6;G3V2G1;E9PJN5;P54252-5;G3V2G2;G3V526;S4R399	Ataxin-3	ATXN3		0.649190604686737	-0.272751122713089	-0.49295312166214	0.245968580245972	-0.652740597724915	-0.501122772693634	1.67870759963989	-0.346565693616867	+	3.26975e-05	8	8	8	58
A0A087X295;Q9NNW5;E9PDU5;E9PBK6;C9K020;Q6PKC6;V9GYU1;C9JFP6;V9GZ65;E5RFX3;F8WE36	A0A087X295;Q9NNW5;E9PDU5	WD repeat-containing protein 6	WDR6		-1.6856632232666	0.389136046171188	0.350590646266937	0.147104531526566	0.172648414969444	0.444127321243286	0.18358051776886	0.358206868171692	+	2.22222e-05	22	22	22	288
A0A087X2H1;Q9ULT8;G3V4V5;H0YJD4;A0A087WVU6;H0YJV8	A0A087X2H1;Q9ULT8	E3 ubiquitin-protein ligase HECTD1	HECTD1		-2.46026992797852	0.303814142942429	0.48199999332428	0.405624747276306	0.363887995481491	0.358794897794724	0.42102062702179	0.304711580276489	+	0	85	85	39	2560
A0A087X2I1;P62333;H0YJC0;H0YJS8;H0YJX2;H0YJE9;H0YJT1	A0A087X2I1;P62333;H0YJC0	26S protease regulatory subunit 10B	PSMC6		-2.5311484336853	0.00781494192779064	0.348306596279144	0.365666329860687	0.0764412879943848	0.784603595733643	0.333910435438156	0.625688433647156	+	0	20	20	20	1488
Q13098-7;Q13098;Q13098-5;A8K070;A0A096LPJ3;A0A096LP07;C9JFE4;Q13098-6;J3KSA5;J3KRJ4;J3QLT0;J3KTB0;J3QS88;J3KRE8;J3QS84;J3QL53;J3QLE8;J3QQX0	Q13098-7;Q13098;Q13098-5;A8K070;A0A096LPJ3;A0A096LP07;C9JFE4;Q13098-6;J3KSA5;J3KRJ4;J3QLT0	COP9 signalosome complex subunit 1	GPS1		-2.12559509277344	0.259292364120483	1.06193315982819	0.201938986778259	-0.223053321242332	0.471210241317749	-0.159268721938133	0.472007572650909	+	0.00125191	10	10	10	140
A0A0A0MRA5;B7Z4B8;Q9BUJ2-4;Q9BUJ2-2;Q9BUJ2;M0R3F1;Q9BUJ2-3;M0QYZ0;M0QYI8;M0QYM5;M0R0K8;M0R203;M0QZV6	A0A0A0MRA5;B7Z4B8;Q9BUJ2-4;Q9BUJ2-2;Q9BUJ2;M0R3F1;Q9BUJ2-3;M0QYZ0	Heterogeneous nuclear ribonucleoprotein U-like protein 1	HNRNPUL1		-1.92924404144287	0.331648409366608	0.283784210681915	0.306506931781769	0.445180505514145	-0.0943579524755478	1.08555471897125	-0.184985727071762	+	0	15	15	15	309
A0A0A0MTN0;Q13617;Q13617-2;Q5T2B5;Q5T2B7	A0A0A0MTN0;Q13617;Q13617-2;Q5T2B5	Cullin-2	CUL2		-2.74766302108765	0.443106889724731	0.472687572240829	0.329461336135864	0.448517143726349	0.29010945558548	0.263367891311646	0.271184504032135	+	0	32	32	32	1532
A0A0C4DG44;O43464-3;O43464;O43464-2;O43464-4;P83110-2;P83110	A0A0C4DG44;O43464-3;O43464;O43464-2;O43464-4	Serine protease HTRA2, mitochondrial	HTRA2		-1.53396916389465	-1.13683009147644	0.256649523973465	0.395473957061768	-0.239673435688019	1.05432283878326	0.283879518508911	1.1591944694519	+	0	6	6	6	153
A0A0C4DGA2;O75521-2;O75521;F1LLU7;F8WAW4;C9JB63;F8W6J1	A0A0C4DGA2;O75521-2;O75521;F1LLU7	Enoyl-CoA delta isomerase 2, mitochondrial	ECI2		-2.70350575447083	0.311347544193268	0.342027306556702	0.410993039608002	0.352628648281097	0.397739052772522	0.0947053357958794	0.517252087593079	+	0	13	13	13	372
A0A0C4DGA6;Q14527;Q14527-2;H7C5K0	A0A0C4DGA6;Q14527;Q14527-2;H7C5K0	Helicase-like transcription factor	HLTF		-2.47510361671448	0.695993900299072	0.142150953412056	0.00195641256868839	0.601416826248169	0.685816526412964	-0.0553438067436218	0.663063228130341	+	0	24	24	24	272
F5GWX5;A0A0C4DGG9;Q14839;Q14839-2;Q8TDI0;K7EMY3;F2Z2R5;I3L229;H7C3H7;H7C0J3;F6T542;F5H6N4	F5GWX5;A0A0C4DGG9;Q14839;Q14839-2	Chromodomain-helicase-DNA-binding protein 4	CHD4		-1.57584536075592	0.541782200336456	0.279252767562866	0.213058829307556	0.21704438328743	0.671357274055481	0.279528200626373	0.0980046615004539	+	0.00110638	21	21	15	143
A0A0C4DGS1;P39656;P39656-3;P39656-2;U3KQ84	A0A0C4DGS1;P39656;P39656-3;P39656-2;U3KQ84	Dolichyl-diphosphooligosaccharide--protein glycosyltransferase 48 kDa subunit	DDOST		-2.39593982696533	1.10975325107574	-0.0939318463206291	-0.132547497749329	0.27839669585228	0.638033509254456	-0.529874980449677	0.384280145168304	+	4.33604e-05	11	11	11	198
A0A0D9SEU5;R4GMX8;Q6VN20-3;Q6VN20;Q6VN20-2;R4GN91;R4GNA3;R4GMX7	A0A0D9SEU5;R4GMX8;Q6VN20-3;Q6VN20;Q6VN20-2	Ran-binding protein 10	RANBP10		-2.22829627990723	-0.178556740283966	0.106751553714275	0.253864735364914	0.163843870162964	0.870237708091736	0.533539414405823	0.92969936132431	+	0	16	13	13	397
R4GND1;A0A1B0GX65;Q96LR5;Q969T4;A0A087X283;P51965-3;R4GN77;C9J180	R4GND1;A0A1B0GX65;Q96LR5;Q969T4;A0A087X283;P51965-3;R4GN77	Ubiquitin-conjugating enzyme E2 E2;Ubiquitin-conjugating enzyme E2 E3;Ubiquitin-conjugating enzyme E2 E1	UBE2E3;UBE2E2;UBE2E1		-1.01776075363159	-0.538177847862244	0.273846030235291	0.407120406627655	-0.876445651054382	1.65497887134552	-0.166448161005974	-0.203616768121719	+	2.24719e-05	4	4	1	85
A0A2C9F2P4;A0A286YFF7;P50897;Q5T0S4;A0A286YFE3;A0A286YFL8;E9PK48;E9PIA8;P50897-2;E9PSE5	A0A2C9F2P4;A0A286YFF7;P50897;Q5T0S4;A0A286YFE3;A0A286YFL8	Palmitoyl-protein thioesterase 1	PPT1		-2.4067714214325	0.521977543830872	0.251920759677887	0.217814445495605	0.261653155088425	0.363036662340164	0.289974451065063	0.400096297264099	+	0	7	7	7	216
A0AVT1;A0AVT1-2;A0AVT1-3;H0Y8S8;A0AVT1-4	A0AVT1;A0AVT1-2	Ubiquitin-like modifier-activating enzyme 6	UBA6		-2.36769604682922	0.432235300540924	0.595905184745789	0.315401315689087	0.389828503131866	0.600280284881592	0.278837740421295	0.134667754173279	+	0	35	35	35	773
A5YKK6-2;A5YKK6;A5YKK6-3;A5YKK6-4;H3BMZ2;H3BVC9;H3BT18;H3BU44;H3BNB1	A5YKK6-2;A5YKK6;A5YKK6-3;A5YKK6-4	CCR4-NOT transcription complex subunit 1	CNOT1		-2.04545378684998	0.719210505485535	0.302403450012207	0.30373352766037	0.572518169879913	0.576732635498047	-0.132986202836037	0.114815451204777	+	0	31	31	31	349
H7BY10;K7EJV9;K7ERT8;A8MUS3;P62750;K7EMA7	H7BY10;K7EJV9;K7ERT8;A8MUS3;P62750;K7EMA7	60S ribosomal protein L23a	RPL23A		0.476531833410263	0.606105923652649	-0.117825120687485	0.201813757419586	0.898789644241333	-0.937316238880157	0.733080863952637	-0.292390018701553	+	0.00196036	10	10	10	307
B1AJY5;B1AJY7;O75832;B1AJY6;O75832-2	B1AJY5;B1AJY7;O75832	26S proteasome non-ATPase regulatory subunit 10	PSMD10		-2.18561458587646	-0.416523277759552	0.199877589941025	0.526585757732391	-0.338894665241241	1.02921652793884	0.177212089300156	0.919848561286926	+	0	13	13	13	678
O75390;B4DJV2;A0A0C4DGI3;H0YH82;F8VPF9;F8VPA1;F8W1S4;F8W4S1;F8VRP1;F8VX68;H0YIC4;F8VRI6;F8VWQ5;F8VX07;F8VZK9;F8VTT8;F8VR34;F8W642;F8VU34;F8W0J2	O75390;B4DJV2;A0A0C4DGI3	Citrate synthase, mitochondrial;Citrate synthase	CS		-2.15947103500366	0.334147155284882	-0.017579760402441	-0.386517822742462	0.231504708528519	1.12291061878204	-0.190089553594589	1.12916076183319	+	0	15	15	14	584
P0CG48;F5GYU3;Q96C32;Q5PY61;J3QKN0;F5GXK7;F5H747;F5H388;B4DV12;F5H265;F5H2Z3;F5H6Q2;P0CG47;J3QS39;J3QTR3;P62987;Q49A90;M0R1V7;M0R1M6;F5GZ39;J3QSA3	P0CG48;F5GYU3;Q96C32;Q5PY61;J3QKN0;F5GXK7;F5H747;F5H388;B4DV12;F5H265;F5H2Z3;F5H6Q2;P0CG47;J3QS39;J3QTR3;P62987;Q49A90;M0R1V7;M0R1M6;F5GZ39	Polyubiquitin-C;Ubiquitin;Polyubiquitin-B;Ubiquitin;Ubiquitin-60S ribosomal protein L40;Ubiquitin;60S ribosomal protein L40	UBC;UBB;RPS27A;UBA52		-2.45948362350464	0.547006607055664	0.30101603269577	0.311122834682465	0.18629390001297	0.238691955804825	0.406126320362091	0.515312135219574	+	0	21	21	2	3936
B4E1Q4;O14730;O14730-2;J3QQL5;J3QLP4	B4E1Q4;O14730;O14730-2	Serine/threonine-protein kinase RIO3	RIOK3		-2.13015270233154	-0.378974437713623	0.808855533599854	0.971628189086914	0.0839672982692719	0.418893277645111	0.764782726764679	-0.358385294675827	+	0	17	17	17	392
Q99613;B5ME19;Q99613-2;H3BPE4;H3BTY8;H3BPE3	Q99613;B5ME19;Q99613-2	Eukaryotic translation initiation factor 3 subunit C;Eukaryotic translation initiation factor 3 subunit C-like protein	EIF3C;EIF3CL		-2.10600447654724	0.228788673877716	0.789161622524261	0.00217968225479126	0.409538567066193	0.290064662694931	0.0853188931941986	0.263243526220322	+	0.00120537	15	15	15	311
C9J2Y9;P30876;A0A1W2PPT5;C9J4M6	C9J2Y9;P30876;A0A1W2PPT5;C9J4M6	DNA-directed RNA polymerase;DNA-directed RNA polymerase II subunit RPB2	POLR2B		-2.18138885498047	0.388240993022919	0.430123388767242	0.355594098567963	0.273514807224274	0.361730068922043	0.292124301195145	0.257074594497681	+	0	41	41	41	966
C9JXB8;C9JNW5;P83731	C9JXB8;C9JNW5;P83731	60S ribosomal protein L24	RPL24		-2.08239722251892	0.698239922523499	0.757109761238098	0.477903366088867	0.795567631721497	-0.0501092150807381	0.104524999856949	-0.946627378463745	+	0	5	5	5	291
C9JRD2;P25686-2;P25686;C9JXB9;C9J1G2;E7ETU0;C9JX00;Q8NHS0	C9JRD2;P25686-2;P25686;C9JXB9;C9J1G2;E7ETU0;C9JX00	DnaJ homolog subfamily B member 2	DNAJB2		-2.60148358345032	0.38304790854454	0.419156908988953	0.514984488487244	0.267100006341934	-0.0862391069531441	0.552123546600342	0.0211847573518753	+	0	8	8	7	317
C9JYN0;Q16563-2;A0A0U1RQT9;Q16563	C9JYN0;Q16563-2	Synaptophysin-like protein 1	SYPL1		-0.788712024688721	-0.0429694280028343	0.657317042350769	1.3395072221756	-0.172853901982307	-0.531637370586395	0.249725565314293	-0.975243747234344	+	0.000144231	3	3	3	123
O60716;O60716-15;O60716-17;O60716-5;O60716-2;O60716-4;O60716-6;O60716-3;O60716-13;O60716-18;O60716-9;O60716-8;O60716-10;O60716-12;O60716-14;O60716-11;C9JZR2;O60716-7;O60716-16;O60716-20;O60716-22;O60716-19;O60716-21;O60716-23;O60716-24;O60716-32;O60716-31;O60716-25;O60716-26;O60716-28;O60716-30;O60716-27;O60716-29;E9PKY0;E9PRE2;H0YC95	O60716;O60716-15;O60716-17;O60716-5;O60716-2;O60716-4;O60716-6;O60716-3;O60716-13;O60716-18;O60716-9;O60716-8;O60716-10;O60716-12;O60716-14;O60716-11;C9JZR2;O60716-7;O60716-16;O60716-20;O60716-22;O60716-19;O60716-21;O60716-23;O60716-24;O60716-32;O60716-31;O60716-25;O60716-26;O60716-28;O60716-30;O60716-27;O60716-29	Catenin delta-1	CTNND1		-1.68986022472382	0.533020317554474	0.799205482006073	0.0630321428179741	0.168053492903709	0.197034075856209	0.159533649682999	0.651655435562134	+	0	13	13	13	176
D3YTB1;F8W727;P62910;D3YTI8	D3YTB1;F8W727;P62910	60S ribosomal protein L32	RPL32		-0.854502141475677	0.95499187707901	0.0156265273690224	-0.443644851446152	0.98445987701416	-0.198397576808929	0.468716382980347	-0.0958548188209534	+	0.00201789	10	10	10	76
Q13557-10;Q13557-5;E9PBG7;D6R938;E9PF82;Q13557-12;Q13557-9;Q13557-8;Q13557;Q13557-3;Q13557-6;Q13557-4;Q13557-11;H0Y9J2;H0Y9C2;Q9UQM7-2;Q9UQM7;E9PBE8;E7EQE4;D6RHX9	Q13557-10;Q13557-5;E9PBG7;D6R938;E9PF82;Q13557-12;Q13557-9;Q13557-8;Q13557;Q13557-3;Q13557-6;Q13557-4;Q13557-11;H0Y9J2;H0Y9C2	Calcium/calmodulin-dependent protein kinase type II subunit delta	CAMK2D		-1.66831231117249	0.818622231483459	0.276466429233551	0.28369864821434	0.511121094226837	0.532013654708862	-0.146015807986259	0.330123722553253	+	0	9	9	6	163
D6RFM5;P31040;P31040-2;A0A087X1I3;P31040-3;H0Y8X1	D6RFM5;P31040;P31040-2;A0A087X1I3;P31040-3	Succinate dehydrogenase [ubiquinone] flavoprotein subunit, mitochondrial	SDHA		-2.29280519485474	0.709896504878998	-0.0100794481113553	0.36441832780838	0.403974652290344	0.326396942138672	-0.121079914271832	0.629709005355835	+	0	10	10	10	217
E5RIW3;E5RJD8;E5RHG6;O75347;O75347-2	E5RIW3;E5RJD8;E5RHG6;O75347;O75347-2	Tubulin-specific chaperone A	TBCA		1.17818117141724	-0.786578178405762	0.565968692302704	0.51130735874176	0.141708105802536	-0.61561119556427	-0.305755704641342	0.480359107255936	+	0.0027772	4	4	4	56
E5RHG8;Q15369;Q15369-2;R4GMY8	E5RHG8;Q15369;Q15369-2;R4GMY8	Transcription elongation factor B polypeptide 1	TCEB1		-1.90876269340515	0.776360273361206	0.683671891689301	0.0184425245970488	0.652390956878662	-0.134293526411057	0.174661204218864	0.0661509335041046	+	0	8	8	8	353
E5RHW4;O94905;E5RJ09;O94905-2;O94905-3	E5RHW4;O94905	Erlin-2	ERLIN2		-2.51344060897827	0.622573375701904	0.547027587890625	0.611342668533325	0.173758715391159	0.184038206934929	0.273037791252136	0.00411949399858713	+	0	9	9	6	185
Q7L5N1;E7EM64;H7C3T0	Q7L5N1;E7EM64	COP9 signalosome complex subunit 6	COPS6		-2.35485649108887	0.0113526284694672	0.38552051782608	0.448682695627213	0.065426729619503	0.618049025535583	0.211395591497421	0.633457541465759	+	0	12	12	12	221
E7EPV7;P37840-2;P37840;D6RA31;H6UYS7;P37840-3;Q16143	E7EPV7;P37840-2;P37840;D6RA31;H6UYS7;P37840-3	Alpha-synuclein	SNCA		1.11768770217896	0.100082322955132	-0.462738513946533	0.244739457964897	-0.0429639108479023	-0.896455407142639	0.718804359436035	-1.07759022712708	+	0	6	6	6	139
Q9BQ90;E7ERR0;F8W6A4	Q9BQ90;E7ERR0	Kelch domain-containing protein 3	KLHDC3		-1.11200618743896	0.562437772750854	0.489186882972717	0.248764842748642	0.335574328899384	0.397825717926025	-0.273281306028366	-0.0422304198145866	+	0.00209591	9	9	9	184
E7ESP9;P07197;E7EMV2;P07197-2	E7ESP9;P07197;E7EMV2	Neurofilament medium polypeptide	NEFM		-1.75737071037292	0.706926107406616	0.781131982803345	0.157346293330193	0.663148164749146	-0.308907210826874	-0.258210718631744	-0.0362547151744366	+	0.00202151	18	17	16	550
H0YFS7;E7EW59;Q9Y467;A9JR48;A0A087WXW6;H3BSM9;A0A140TA74;A0A140TA70;Q9BXA9-3;Q9BXA9-4;Q9NSC2-2;Q9BXA9-2;Q9BXA9;Q9NSC2	H0YFS7;E7EW59;Q9Y467	Sal-like protein 2	SALL2		-1.55103945732117	0.0224563777446747	0.509724617004395	0.618511855602264	0.572195291519165	0.789357542991638	0.484905630350113	0.660006761550903	+	0	4	4	4	119
E9PGT6;Q99627;Q99627-2;H7C3S9;F8WEF2	E9PGT6;Q99627;Q99627-2;H7C3S9	COP9 signalosome complex subunit 8	COPS8		-1.96174442768097	0.1823610663414	0.449381917715073	0.350014626979828	-0.115155383944511	0.571461915969849	0.607865989208221	0.508849561214447	+	2.25352e-05	6	6	6	199
E9PJD7;Q6ZMK1-2;Q6ZMK1;E9PQ42;Q6ZMK1-4	E9PJD7;Q6ZMK1-2;Q6ZMK1;E9PQ42	Cysteine and histidine-rich protein 1	CYHR1		-1.76983237266541	0.612353801727295	-0.240310594439507	0.0605664923787117	-0.130672097206116	1.41829562187195	0.372588634490967	0.42618590593338	+	0	11	11	11	166
E9PR30;P62861	E9PR30;P62861	40S ribosomal protein S30	FAU		1.1560001373291	0.0972138494253159	0.665850520133972	0.568148136138916	-1.39910459518433	-0.384803116321564	0.581853866577148	0.387165755033493	+	0.000145985	2	2	2	108
F2Z2E2;Q86VI3	F2Z2E2;Q86VI3	Ras GTPase-activating-like protein IQGAP3	IQGAP3		-2.67384481430054	0.483170628547668	0.229234457015991	0.340290248394012	0.33237236738205	0.641456007957458	0.25176802277565	0.471786916255951	+	0	40	40	39	565
F5GZS6;J3KPF3;P08195-2;P08195-3;P08195;P08195-4;F5GZI0;F5H0E2;H0YFS2;F5H867;F5GZR9;H0YFX4	F5GZS6;J3KPF3;P08195-2;P08195-3;P08195;P08195-4	4F2 cell-surface antigen heavy chain	SLC3A2		-2.18491744995117	0.424404889345169	0.309526264667511	0.327356994152069	0.237846344709396	0.117538332939148	-0.116145133972168	0.304309666156769	+	0	15	15	15	326
J3QT54;F5H6M0;F5H047;F5H669;Q8N684-2;Q8N684;Q8N684-3;C9J286;C9J323;C9JM38;F5H5B7;F5H1W4;F5H2K8;F5H6P5;F5H6A8;F5GXA3	J3QT54;F5H6M0;F5H047;F5H669;Q8N684-2;Q8N684;Q8N684-3;C9J286;C9J323;C9JM38	Cleavage and polyadenylation specificity factor subunit 7	CPSF7		1.0593638420105	-0.0547373034060001	-0.172790765762329	-0.393128395080566	-0.982869386672974	-0.191403478384018	0.506084859371185	-0.0100119262933731	+	0.00223158	4	4	4	42
F8VY35;F5H4R6;H0YIV4;P55209-2;P55209;F8W0J6;H0YH88;H0YHC3;F8W020;F8VUX1;F8VXI6;F8VVB5;B7Z4K9	F8VY35;F5H4R6;H0YIV4;P55209-2;P55209;F8W0J6;H0YH88;H0YHC3;F8W020;F8VUX1;F8VXI6	Nucleosome assembly protein 1-like 1	NAP1L1		-1.56157958507538	0.599154889583588	0.299528062343597	0.286300957202911	0.448550641536713	0.768772602081299	-0.294409394264221	-0.102365680038929	+	0.00200359	13	1	1	134
F8VPD4;P27708;H7C3Z5;H7BZB3;H7C2E4;P31327-2;P31327;P31327-3	F8VPD4;P27708	CAD protein;Glutamine-dependent carbamoyl-phosphate synthase;Aspartate carbamoyltransferase;Dihydroorotase	CAD		-2.28827881813049	0.40157362818718	0.180076062679291	0.178848505020142	0.293324887752533	0.566024303436279	0.186906754970551	0.380933672189713	+	0	90	90	90	2818
F8VV59;F8W118;B7Z9C2;F8VRJ2;P55209-3	F8VV59;F8W118;B7Z9C2;F8VRJ2;P55209-3	Nucleosome assembly protein 1-like 1	NAP1L1		-2.39691829681396	0.852761507034302	0.556068241596222	0.198351621627808	0.764714479446411	0.426258355379105	0.00529748760163784	-0.380693435668945	+	0	14	14	2	1352
F8VWW7;Q8NCJ5;B7Z1Y3;H0YI85	F8VWW7;Q8NCJ5	SPRY domain-containing protein 3	SPRYD3		-1.49411487579346	0.527719140052795	-0.0227723848074675	-0.787432432174683	0.554169058799744	1.0595475435257	-0.610815644264221	1.18847107887268	+	0	14	14	14	255
F8W914;Q9NQC3-2;Q9NQC3-5;Q9NQC3;H7C106;Q9NQC3-3;Q9NQC3-4;Q9NQC3-6;A0A0U1RQR6	F8W914;Q9NQC3-2;Q9NQC3-5;Q9NQC3;H7C106;Q9NQC3-3;Q9NQC3-4;Q9NQC3-6	Reticulon;Reticulon-4	RTN4		-1.69463062286377	0.595042109489441	0.278387844562531	0.353082031011581	0.184062957763672	0.23220106959343	0.10354608297348	-0.19350890815258	+	0.000145278	7	7	7	233
P02786;G3V0E5;H7C3V5	P02786;G3V0E5	Transferrin receptor protein 1;Transferrin receptor protein 1, serum form	TFRC		-2.65557718276978	0.314425051212311	0.681995034217834	0.702380180358887	0.203335642814636	-0.468605101108551	0.48951131105423	0.0982097983360291	+	0	12	12	12	187
G3V3G9;Q5TAQ9;V9GY54;Q5TAQ9-2;Q5TAQ8;V9GZ39;V9GYZ9;V9GYQ9;A6NGE4;P0C7V8	G3V3G9;Q5TAQ9;V9GY54	DDB1- and CUL4-associated factor 8	DCAF8		-1.57168543338776	0.960796117782593	0.315072029829025	0.172127813100815	0.677637338638306	0.090362623333931	0.165566354990005	-0.102942161262035	+	0	20	20	20	497
G5E9Q7;P51553-2;E9PF84;E7EQB8;P51553;H7C1W2;H0Y5Q7	G5E9Q7;P51553-2;E9PF84;E7EQB8;P51553;H7C1W2	Isocitrate dehydrogenase [NAD] subunit, mitochondrial;Isocitrate dehydrogenase [NAD] subunit gamma, mitochondrial	IDH3G		-1.12688446044922	-0.334244161844254	0.575508773326874	0.523346424102783	0.564011633396149	0.566171884536743	0.269823312759399	0.59564220905304	+	0.00283649	7	7	7	148
H3BN98;I3L246;H3BV27;H3BT37;I3L303;H3BPJ2;Q15041-2;Q15041	H3BN98;I3L246		RPS15A		-0.974339544773102	1.25556266307831	-0.515348374843597	-0.117967873811722	0.678858518600464	-0.322696924209595	0.204065427184105	0.168002545833588	+	0.000793522	4	1	1	92
H3BVE0;H3BV85;H3BTW0;A0A0B4J295;Q9H3K6-2;I3L400;I3L0W2	H3BVE0;H3BV85;H3BTW0;A0A0B4J295;Q9H3K6-2	BolA-like protein 2	BOLA2B;BOLA2		-0.115126691758633	0.698659300804138	0.46862119436264	0.684670865535736	0.122743874788284	-0.716332137584686	0.291335880756378	-1.02767586708069	+	0.00413816	3	3	0	75
H7BZW2;Q6P2H3-4;Q6P2H3-2;Q6P2H3;Q6P2H3-3	H7BZW2;Q6P2H3-4;Q6P2H3-2;Q6P2H3	Centrosomal protein of 85 kDa	CEP85		-2.19337034225464	0.497351109981537	0.0891447812318802	0.49755471944809	0.374915242195129	-0.328122913837433	0.766442656517029	-0.112671762704849	+	0	12	12	12	183
I3L0N3;P46459;P46459-2;I3L0L3;I3L2G1;K7EQD6;I3L338;I3L4Q9	I3L0N3;P46459;P46459-2	Vesicle-fusing ATPase	NSF		-2.35084962844849	0.317680686712265	0.796684622764587	0.816090881824493	0.256820261478424	-0.59259432554245	0.524081707000732	-0.157817363739014	+	0	28	28	28	946
I3L2W2;Q96JN8-2;Q96JN8;I3L100;I3L2Z9;K7EPS7;K7ESM1;K7ESJ6	I3L2W2;Q96JN8-2;Q96JN8;I3L100;I3L2Z9	Neuralized-like protein 4	NEURL4		-2.43572473526001	0.365293323993683	0.401037901639938	0.303358137607574	0.445185363292694	0.359424769878387	0.265827387571335	0.470440924167633	+	0	36	36	36	909
J3KN29;O00233;F5H5V4;F5GX23;O00233-2;F5H7X1;O00233-3;F5H169	J3KN29;O00233;F5H5V4;F5GX23;O00233-2;F5H7X1;O00233-3	26S proteasome non-ATPase regulatory subunit 9	PSMD9		-0.426331281661987	-0.086150236427784	-0.430591821670532	0.012086421251297	0.0623878501355648	1.25545120239258	1.18427884578705	0.0788381099700928	+	0.00365074	4	4	4	89
J3KPX7;Q99623;F5GY37;Q99623-2;F5GWA7;F5H3X6;F5H0C5;F5H2D2	J3KPX7;Q99623;F5GY37;Q99623-2;F5GWA7;F5H3X6	Prohibitin-2	PHB2		-2.2831015586853	0.675319790840149	0.110885515809059	0.366209864616394	0.48573112487793	0.50222510099411	-0.0669332072138786	0.547756433486938	+	0	11	11	11	218
J3KR44;Q96FW1;F5GYN4;F5H6Q1;F5GYJ8;F5H3F0;Q96FW1-2	J3KR44;Q96FW1;F5GYN4;F5H6Q1;F5GYJ8;F5H3F0;Q96FW1-2	Ubiquitin thioesterase OTUB1	OTUB1		-1.88651251792908	0.0149037670344114	0.172408908605576	-0.143843099474907	-0.111082941293716	1.71675503253937	-0.381230056285858	0.921250402927399	+	0	15	15	15	710
J3KT86;Q96GD4-4;Q96GD4-2;Q96GD4;Q96GD4-5;J3QLN8;J3QR41;J3KTD6;J3KRJ2;J3KRF8;Q96GD4-3	J3KT86;Q96GD4-4;Q96GD4-2;Q96GD4;Q96GD4-5;J3QLN8;J3QR41;J3KTD6	Aurora kinase B	AURKB		-1.2902809381485	0.436257690191269	0.665882349014282	0.495769739151001	0.12941962480545	0.577307343482971	0.194952696561813	0.363725334405899	+	0.00332886	5	5	5	131
J3QR09;J3KTE4;P84098;J3QL15	J3QR09;J3KTE4;P84098;J3QL15	Ribosomal protein L19;60S ribosomal protein L19	RPL19		0.139365568757057	0.93009626865387	0.277901411056519	-0.0623426139354706	0.862216770648956	-0.853137612342834	0.475313127040863	-0.579605221748352	+	0.00213097	6	6	6	222
K4DI93;Q13620-1;Q13620;Q13620-3;A6NE76	K4DI93;Q13620-1;Q13620;Q13620-3	Cullin-4B	CUL4B		-2.4171576499939	0.461964666843414	0.37259566783905	0.290877401828766	0.272059559822083	0.429385542869568	0.328046947717667	0.32668000459671	+	0	36	36	25	781
K7EJE8;K7EKE6;P36776-2;P36776;P36776-3;K7ER27;K7ERR6;K7EQF8;K7ER56	K7EJE8;K7EKE6;P36776-2;P36776;P36776-3	Lon protease homolog, mitochondrial	LONP1		-1.6529688835144	-0.716749787330627	0.129715815186501	0.273610949516296	-0.475610554218292	0.994398951530457	0.147858396172523	1.34845304489136	+	0	19	19	19	278
K7EK07;P84243;K7EMV3;B4DEB1;K7ES00;Q16695;K7EP01;Q6NXT2	K7EK07;P84243;K7EMV3;B4DEB1;K7ES00;Q16695;K7EP01;Q6NXT2	Histone H3;Histone H3.3;Histone H3.1t;Histone H3.3C	H3F3B;H3F3A;HIST3H3;H3F3C		-1.61781489849091	0.721195340156555	0.48102879524231	-0.789431691169739	0.58192503452301	0.651721000671387	0.377841204404831	0.629089415073395	+	0	4	4	1	152
M0R2P6;Q8TBC3;M0R0S1;M0QYB1;M0R0E3;M0R0S2;Q8TBC3-2;M0R2U6;M0QZF2;M0QYJ9;M0QZF4;M0R204;M0R0K4;M0R1G0;M0QZE8	M0R2P6;Q8TBC3;M0R0S1	SH3KBP1-binding protein 1	SHKBP1		-1.94099521636963	0.845092594623566	0.160181596875191	-0.335665941238403	0.662620663642883	0.367602348327637	0.0902167409658432	0.101943299174309	+	0.000321041	15	15	13	132
O00231;O00231-2;J3QRY4;J3QS13;J3KSW3	O00231;O00231-2	26S proteasome non-ATPase regulatory subunit 11	PSMD11		-2.57645225524902	-0.0168096199631691	0.351179122924805	0.386099278926849	0.0137959942221642	0.782035708427429	0.358161628246307	0.684037744998932	+	0	32	32	32	1757
O00232;O00232-2;J3KTJ5;J3KSK1	O00232;O00232-2	26S proteasome non-ATPase regulatory subunit 12	PSMD12		-2.54053974151611	-0.0621093101799488	0.363277107477188	0.406755208969116	0.000399086158722639	0.758283674716949	0.323107182979584	0.645790219306946	+	0	26	26	26	1039
O00264;O00264-2;U3KQM0	O00264;O00264-2	Membrane-associated progesterone receptor component 1	PGRMC1		-2.39662528038025	0.663211226463318	0.268971145153046	0.216347515583038	0.328279972076416	0.457844078540802	0.177797168493271	0.240316942334175	+	0	8	8	7	223
O00291-4;O00291;O00291-3;C9JMG5	O00291-4;O00291;O00291-3	Huntingtin-interacting protein 1	HIP1		-0.451551795005798	-0.0802443027496338	0.520391702651978	1.03616809844971	-0.450958341360092	-1.00281500816345	1.04586207866669	-0.780289471149445	+	0	20	20	20	100
O00487;C9JW37	O00487	26S proteasome non-ATPase regulatory subunit 14	PSMD14		-2.46452975273132	-0.0897809565067291	0.3559809923172	0.441611111164093	-0.0105016995221376	0.798890471458435	0.243053674697876	0.753521025180817	+	0	17	17	17	998
O00567;H0Y653;H0YDU4;Q5JXT2	O00567;H0Y653;H0YDU4	Nucleolar protein 56	NOP56		-1.51112079620361	1.04278135299683	0.169306680560112	0.0109866857528687	0.140195488929749	0.320989161729813	0.0167566314339638	0.289405971765518	+	0.00160148	13	13	13	204
O00762-2;O00762;O00762-3;A0A0A0MSE8;O00762-4	O00762-2;O00762;O00762-3	Ubiquitin-conjugating enzyme E2 C	UBE2C		0.847057521343231	-0.425147652626038	1.51577687263489	0.438902169466019	-0.170370012521744	-0.517647445201874	0.916078150272369	-0.5022794008255	+	0.00249043	5	5	5	88
O14545;F8VNX8;F8VVF3;O14545-2;F8VWK2;S4R2Z9	O14545;F8VNX8	TRAF-type zinc finger domain-containing protein 1	TRAFD1		-1.05222463607788	0.235048040747643	-0.814461290836334	-0.17999242246151	0.397388100624084	1.06233823299408	0.249039188027382	0.500374138355255	+	0.00102767	7	7	7	132
O14654	O14654	Insulin receptor substrate 4	IRS4		-2.50170063972473	0.69049996137619	0.229728281497955	0.300063520669937	0.385306358337402	0.438676834106445	0.342195421457291	0.388636291027069	+	0	40	40	40	1481
O14818;O14818-4;O14818-2;H0Y586;Q8TAA3-2;Q8TAA3-5;Q8TAA3;A0A087WYS6;F5GY34	O14818;O14818-4;O14818-2	Proteasome subunit alpha type-7	PSMA7		-2.46164894104004	0.244677037000656	0.461950689554214	0.388597249984741	0.275063872337341	0.345031261444092	0.385153442621231	0.437624335289001	+	0	17	17	17	1439
O14828;O14828-2	O14828;O14828-2	Secretory carrier-associated membrane protein 3	SCAMP3		-2.3542537689209	0.429966032505035	0.542141318321228	0.549112915992737	0.393880724906921	-0.0549508631229401	0.491285800933838	0.230636984109879	+	0	11	11	11	685
O15126;O15126-2;A0A087WZA6;A0A087WXB0;A0A087WTX8;A0A087WU14	O15126;O15126-2;A0A087WZA6;A0A087WXB0;A0A087WTX8	Secretory carrier-associated membrane protein 1	SCAMP1		-2.12090468406677	0.650575399398804	0.705437481403351	0.721868813037872	0.252351045608521	-0.447068244218826	0.701604783535004	0.025448527187109	+	0	6	6	6	280
O15294;O15294-3;O15294-2;O15294-4;C9JZL3	O15294;O15294-3;O15294-2;O15294-4	UDP-N-acetylglucosamine--peptide N-acetylglucosaminyltransferase 110 kDa subunit	OGT		-2.13263487815857	0.388700395822525	0.512056291103363	0.709043264389038	0.395694226026535	-0.0081477016210556	0.282693803310394	-0.178796827793121	+	3.27869e-05	19	19	19	220
O43149;O43149-3;I3L3Q3;I3L141;O43149-2	O43149	Zinc finger ZZ-type and EF-hand domain-containing protein 1	ZZEF1		-0.361117154359818	-0.235576838254929	-0.447845995426178	-0.209084466099739	-0.141263425350189	-0.612591862678528	-0.354599297046661	2.1803617477417	+	0	33	33	33	92
O43164-2;O43164	O43164-2;O43164	E3 ubiquitin-protein ligase Praja-2	PJA2		-2.69053769111633	0.289354145526886	0.623639464378357	0.383083522319794	0.370573699474335	0.454109460115433	0.491317749023438	0.171663284301758	+	0	16	16	14	438
O43242;O43242-2;H0YGV8	O43242;O43242-2	26S proteasome non-ATPase regulatory subunit 3	PSMD3		-2.4538459777832	0.0508224070072174	0.306672871112823	0.377769351005554	0.0470331758260727	0.720038890838623	0.335528463125229	0.632678866386414	+	0	30	30	30	1711
O43681;A0A087WXS7;K7ERW9	O43681;A0A087WXS7;K7ERW9	ATPase ASNA1	ASNA1		-2.6685745716095	0.70734703540802	0.00200503366068006	0.0783035904169083	0.435455083847046	0.602476239204407	0.00495052384212613	0.533956825733185	+	0	12	12	12	641
O43707;O43707-2;F5GXS2;O43707-3;H7C144;K7EJH8;K7EP19;M0QZQ3;C9JY79;Q9H254-2;Q9H254-4;Q9H254	O43707;O43707-2	Alpha-actinin-4	ACTN4		0.434870392084122	0.753271460533142	0.529394090175629	0.519043326377869	-0.872189402580261	-1.10458040237427	-0.241905033588409	-0.628239572048187	+	0.00305245	14	7	7	20
O60220	O60220	Mitochondrial import inner membrane translocase subunit Tim8 A	TIMM8A		-1.69465291500092	0.641207873821259	-0.345903217792511	-0.365906953811646	0.477677196264267	1.03076565265656	-0.338584125041962	0.981544435024261	+	0	5	5	5	352
O60232;H0YEB6;G3V1B8;E9PK41;H0YEK1;E9PN57	O60232;H0YEB6;G3V1B8	Sjoegren syndrome/scleroderma autoantigen 1	SSSCA1		-2.52801513671875	0.175034582614899	0.384875595569611	0.476615071296692	0.707903861999512	0.199137926101685	0.227179855108261	0.0795018374919891	+	0	9	9	9	413
O60524-4;O60524-3;O60524;G3V5V3;O60524-5;G3V4D9;G3V547;O60524-2	O60524-4;O60524-3;O60524;G3V5V3;O60524-5;G3V4D9	Nuclear export mediator factor NEMF	NEMF		-2.05618476867676	0.734253406524658	0.788940727710724	0.260028094053268	0.856005191802979	-0.351716220378876	0.434122383594513	-0.390367776155472	+	0	15	15	15	249
O60784;O60784-2;O60784-4;O60784-3;B0QY01;V9GYF4;B0QY02;Q6UW50;V9GZ68;H7BYN7;F8WB30;F8WAW7;F8WE29;F8WBB0	O60784;O60784-2;O60784-4;O60784-3;B0QY01	Target of Myb protein 1	TOM1		-1.73836946487427	0.130353808403015	0.822591006755829	0.785815715789795	0.81097948551178	0.550355195999146	0.139645084738731	-0.324601829051971	+	0	13	13	13	250
O60884;A0A087WT48;I3L320	O60884	DnaJ homolog subfamily A member 2	DNAJA2		-2.44503736495972	0.320565581321716	0.328319668769836	-0.129810869693756	0.052901528775692	0.467369377613068	0.0147513039410114	0.342785805463791	+	0.000491667	17	17	17	1027
O75165;H0YA63;H0Y8Q2	O75165	DnaJ homolog subfamily C member 13	DNAJC13		-2.73302841186523	0.30167156457901	0.713689386844635	0.635198593139648	0.323938757181168	-0.107685275375843	0.506032943725586	0.242852121591568	+	0	61	61	61	1057
O75190;A0A0J9YX62;O75190-3;C9J2C4;O75190-2;C9J2P2;E9PH18;O75190-4;C9JDR7;C9JDX6;F8WCZ4;C9JB42;Q8WWF6;C9JN01	O75190;A0A0J9YX62;O75190-3;C9J2C4;O75190-2;C9J2P2;E9PH18;O75190-4;C9JDR7;C9JDX6;F8WCZ4	DnaJ homolog subfamily B member 6	DNAJB6		-1.77377676963806	0.27449306845665	0.496604233980179	0.411690592765808	-0.00852387584745884	0.257255017757416	0.725870847702026	-0.0786232575774193	+	0.000237363	8	7	7	157
O75306-2;O75306	O75306-2;O75306	NADH dehydrogenase [ubiquinone] iron-sulfur protein 2, mitochondrial	NDUFS2		-2.12878918647766	0.407799184322357	0.0888933539390564	0.368013143539429	0.0769869685173035	0.622260391712189	0.168228074908257	0.610271096229553	+	0.000144928	12	12	12	240
O75489;E9PS48;O75489-2	O75489	NADH dehydrogenase [ubiquinone] iron-sulfur protein 3, mitochondrial	NDUFS3		-2.4664204120636	0.440552294254303	0.291251182556152	0.226836070418358	0.052353248000145	0.726755142211914	0.00108783505856991	0.613261342048645	+	0	9	9	9	208
O75592-2;H7C3U4	O75592-2	E3 ubiquitin-protein ligase MYCBP2	MYCBP2		-2.58083987236023	0.445855408906937	0.224213182926178	-0.066398486495018	0.448038280010223	0.660081148147583	0.0718092322349548	0.792616844177246	+	0	142	142	1	3583
O75915;F8WF90;C9JQU6;F8WF33	O75915	PRA1 family protein 3	ARL6IP5		-1.06900918483734	1.08271157741547	0.410627722740173	0.642303347587585	0.542922019958496	0.24836277961731	-0.0445901229977608	-0.814455986022949	+	0.00184392	5	5	5	118
O94822;O94822-3;H7BYG8;O94822-2;S4R3T2	O94822;O94822-3;H7BYG8	E3 ubiquitin-protein ligase listerin	LTN1		-2.55642890930176	0.59963858127594	0.587764501571655	0.524697542190552	0.70514714717865	-0.13357475399971	0.251777291297913	-0.00399795360863209	+	0	31	31	31	498
O94888;C9JAT7;C9JD50;H7BYF4	O94888	UBX domain-containing protein 7	UBXN7		-1.35309755802155	0.525323212146759	0.491287261247635	-0.28116774559021	0.599272131919861	0.380417555570602	-1.01768040657043	0.443635314702988	+	2.23464e-05	7	7	7	220
O94906-2;O94906	O94906-2;O94906	Pre-mRNA-processing factor 6	PRPF6		-0.894025683403015	0.664628088474274	-0.353280961513519	0.180119007825851	-0.710676074028015	0.465536624193192	1.17811417579651	-0.664195835590363	+	0.00146741	8	8	8	61
O95071-2;O95071;E7EMW7;E7ET84;H0YAV7;H0YBB4	O95071-2;O95071;E7EMW7	E3 ubiquitin-protein ligase UBR5	UBR5		-2.571044921875	0.384062558412552	0.456220269203186	0.433481365442276	0.362671196460724	0.25517213344574	0.396937668323517	0.308695375919342	+	0	131	131	120	11292
O95573;F5GWH2;F5H062	O95573	Long-chain-fatty-acid--CoA ligase 3	ACSL3		-1.67608666419983	1.03061676025391	-0.0448849201202393	0.605157792568207	0.106310173869133	0.56142270565033	-0.276537507772446	0.0281672552227974	+	0.0010315	11	11	9	211
O95714;A0A0J9YVP0;A0A0J9YXQ8;Q9BVR0;A0A0G2JPS8;H3BUQ1;H3BRG9;A0A0G2JLM1	O95714	E3 ubiquitin-protein ligase HERC2	HERC2		-2.60926866531372	0.367811590433121	0.337020814418793	0.278880596160889	0.444037616252899	0.352799355983734	0.301372885704041	0.432583808898926	+	0	160	160	160	4320
O95816;O95816-2	O95816;O95816-2	BAG family molecular chaperone regulator 2	BAG2		-2.17816638946533	0.279656857252121	0.606553316116333	0.43165522813797	0.290158182382584	0.0367656238377094	0.596712350845337	0.071469746530056	+	0	12	12	12	430
P00367;P00367-3;P00367-2;P49448	P00367;P00367-3;P00367-2;P49448	Glutamate dehydrogenase 1, mitochondrial;Glutamate dehydrogenase 2, mitochondrial	GLUD1;GLUD2		-2.39334106445313	0.467747867107391	0.459427058696747	0.43270742893219	0.344455659389496	0.203153803944588	0.272173851728439	0.318977475166321	+	0	20	20	20	777
P00387-2;P00387;P00387-3;B1AHF3	P00387-2;P00387;P00387-3;B1AHF3	NADH-cytochrome b5 reductase 3;NADH-cytochrome b5 reductase 3 membrane-bound form;NADH-cytochrome b5 reductase 3 soluble form	CYB5R3		-1.9623054265976	0.8604736328125	0.224693328142166	0.00740585476160049	0.13738825917244	0.832266807556152	-0.144684940576553	0.47600257396698	+	0	8	8	8	162
P04181;P04181-2	P04181;P04181-2	Ornithine aminotransferase, mitochondrial;Ornithine aminotransferase, hepatic form;Ornithine aminotransferase, renal form	OAT		-1.78555846214294	0.249060451984406	0.277655571699142	0.312295228242874	0.180521070957184	0.386739373207092	0.140918910503387	0.278160214424133	+	0	11	11	11	220
P04350;M0QY85;M0R278;M0R0X0;M0QY37;M0QX14;M0QZL7;M0R1I1	P04350	Tubulin beta-4A chain	TUBB4A		-2.44081211090088	0.623826026916504	0.329108357429504	0.204392731189728	0.448085188865662	0.317092388868332	0.452621638774872	0.153616800904274	+	0	29	5	2	209
P04637;P04637-4;A0A0U1RQC9;A0A087WZU8;P04637-3;P04637-2;J3KP33;P04637-6;P04637-5;P04637-7;E7EQX7;A0A087X1Q1;E7ESS1;E7EMR6;P04637-8;P04637-9;A0A087WT22;A0A087WXZ1;S4R334;E9PFT5;E9PCY9	P04637;P04637-4;A0A0U1RQC9;A0A087WZU8;P04637-3;P04637-2;J3KP33;P04637-6;P04637-5;P04637-7;E7EQX7;A0A087X1Q1	Cellular tumor antigen p53	TP53		-2.28869771957397	0.504079341888428	0.72443687915802	0.288677990436554	0.355677604675293	-0.130504310131073	0.615867257118225	-0.165344178676605	+	3.30579e-05	14	14	14	545
P04843;B7Z4L4;F8WF32	P04843;B7Z4L4	Dolichyl-diphosphooligosaccharide--protein glycosyltransferase subunit 1	RPN1		-2.27629852294922	0.706014692783356	0.277224898338318	0.380623519420624	0.328198134899139	0.468199998140335	0.00223744288086891	0.420855939388275	+	0	20	20	20	511
P04844-2;P04844;Q5JYR7;Q5JYR4;F2Z3K5;Q5JYR3;H0Y5M1	P04844-2;P04844	Dolichyl-diphosphooligosaccharide--protein glycosyltransferase subunit 2	RPN2		-1.94218897819519	0.683495759963989	-0.0238312147557735	0.35096475481987	0.397151499986649	0.44075870513916	-0.291530072689056	0.58060085773468	+	0	13	13	13	256
P05023-3;P05023-4;P05023;M0R116;A0A0A0MT26;P05023-2;P13637;P13637-2;P13637-3	P05023-3;P05023-4;P05023;M0R116;A0A0A0MT26;P05023-2;P13637;P13637-2;P13637-3	Sodium/potassium-transporting ATPase subunit alpha-1;Sodium/potassium-transporting ATPase subunit alpha-3	ATP1A1;ATP1A3		-2.75425720214844	0.82851254940033	0.142656415700912	0.227697730064392	0.607783436775208	0.0537271127104759	0.345885396003723	0.382012099027634	+	0	20	20	12	456
P05109	P05109	Protein S100-A8;Protein S100-A8, N-terminally processed	S100A8		1.10894620418549	-0.338487833738327	-0.717626392841339	-0.652074813842773	0.396345287561417	-0.230736270546913	0.468437433242798	-0.686409831047058	+	0	2	2	2	120
P05141;Q9H0C2	P05141	ADP/ATP translocase 2;ADP/ATP translocase 2, N-terminally processed	SLC25A5		-2.53586101531982	0.816857278347015	-0.0409692078828812	0.176326721906662	0.577313125133514	0.363590717315674	0.239903077483177	0.3143450319767	+	0	13	13	5	368
P06493;A0A024QZP7;P06493-2;A0A087WZZ9;E5RIU6;K7ELV5	P06493;A0A024QZP7;P06493-2;A0A087WZZ9;E5RIU6	Cyclin-dependent kinase 1	CDK1;CDC2		-1.79055058956146	0.454325318336487	0.380745708942413	-0.0388970822095871	0.442557156085968	0.403182744979858	0.276974558830261	0.305888175964355	+	0	14	14	12	239
P06702	P06702	Protein S100-A9	S100A9		1.0217137336731	-0.113952644169331	-0.152975812554359	-0.00325383362360299	-0.323307573795319	0.158152848482132	-0.13140070438385	0.505005896091461	+	0.000489627	7	7	7	252
Q5JP53;P07437;Q5ST81;A6NNZ2;CON__ENSEMBL:ENSBTAP00000025008;Q9H4B7;G3V5W4;G3V2R8;G3V3R4;G3V2N6	Q5JP53;P07437;Q5ST81	Tubulin beta chain	TUBB		-2.57503032684326	0.543565273284912	0.303901195526123	0.410497844219208	0.423378527164459	0.323507010936737	0.182289555668831	0.326391220092773	+	0	29	7	6	2460
P08237;P08237-3;P08237-2;F8VX13;F8VNX2;F8VZQ1;F8VP00	P08237;P08237-3;P08237-2	ATP-dependent 6-phosphofructokinase, muscle type	PFKM		-0.53836864233017	-0.837573289871216	-0.683788776397705	0.220417872071266	-0.228383749723434	1.40057468414307	0.915539383888245	-0.0243957787752151	+	0.00294737	8	8	7	58
P08670;B0YJC4;B0YJC5;A0A1B0GTT5;H7C5W5;P41219;P41219-2;A0A1B0GVG8;K7EMP8;A0A1X7SBR3;A0A1W2PR46;P14136-3;P14136;P14136-2;F8W835;A0A1W2PRT3	P08670;B0YJC4;B0YJC5	Vimentin	VIM		-1.80040919780731	1.03193068504333	0.66871190071106	0.151421189308167	0.811915993690491	-0.716774940490723	0.239560335874557	-0.317365616559982	+	0.00141308	45	45	39	3591
P09936;D6R956;D6RE83;D6R974;D6RF53	P09936;D6R956;D6RE83;D6R974	Ubiquitin carboxyl-terminal hydrolase isozyme L1;Ubiquitin carboxyl-terminal hydrolase	UCHL1		-2.46704149246216	0.0672536268830299	0.574110925197601	0.45187059044838	0.087146520614624	0.225410118699074	0.571337342262268	0.82735413312912	+	0	16	16	16	1050
P0C2W1;C9JLC0	P0C2W1	F-box/SPRY domain-containing protein 1	FBXO45		-1.15469813346863	0.452016949653625	-0.216335564851761	-0.95900946855545	0.55916154384613	1.32153856754303	-0.620003819465637	1.13913631439209	+	0	6	6	6	155
P16403;P10412;P16402;P22492;Q02539	P16403;P10412;P16402	Histone H1.2;Histone H1.4;Histone H1.3	HIST1H1C;HIST1H1E;HIST1H1D		0.327308118343353	0.913861513137817	-0.887742877006531	-0.38639310002327	0.752737641334534	-1.16847515106201	0.978766977787018	-0.323734760284424	+	0.00141132	6	6	6	148
P10644;P10644-2;K7EPB2;K7EM13;K7EIE5;K7EID3;K7EJ40;K7EK41;K7EMZ6;K7EQK3;K7EMU2;X6RAV4;K7EPR5	P10644;P10644-2;K7EPB2	cAMP-dependent protein kinase type I-alpha regulatory subunit;cAMP-dependent protein kinase type I-alpha regulatory subunit, N-terminally processed	PRKAR1A		-2.43271684646606	0.62083637714386	0.389988243579865	0.110523797571659	0.259080350399017	0.312523722648621	0.0943156182765961	0.315122932195663	+	0	13	13	13	348
P11142;E9PKE3;E9PNE6;P11142-2;E9PN89;E9PLF4;E9PQQ4;E9PQK7;E9PPY6;E9PN25;E9PI65	P11142;E9PKE3;E9PNE6;P11142-2;E9PN89	Heat shock cognate 71 kDa protein	HSPA8		-1.84632134437561	-0.0481637604534626	1.05807614326477	0.890415072441101	0.273305505514145	-0.541982889175415	1.19411790370941	-0.0647806972265244	+	0.000822581	39	37	0	3867
Q5T4U5;P11310;P11310-2;B7Z9I1;E9PJM9;E9PRX4;H0YDT5	Q5T4U5;P11310;P11310-2;B7Z9I1	Medium-chain specific acyl-CoA dehydrogenase, mitochondrial	ACADM		-2.11759662628174	0.828774273395538	-0.177353888750076	0.431104421615601	0.498003870248795	0.763939380645752	-0.0973882600665092	0.586261034011841	+	0.00258131	10	10	10	192
P11441;Q5HY81;F8WB70	P11441;Q5HY81	Ubiquitin-like protein 4A	UBL4A		-2.6658194065094	0.663428425788879	0.114683955907822	0.236813694238663	0.491758733987808	0.433412283658981	0.138718008995056	0.454092681407928	+	0	9	9	9	842
P11717;S4R328	P11717	Cation-independent mannose-6-phosphate receptor	IGF2R		-1.51117420196533	0.0836249589920044	1.10498929023743	0.851288855075836	0.518700003623962	-1.41743493080139	0.754597306251526	-0.146344125270844	+	0	35	35	35	257
P12956;B1AHC9;P12956-2	P12956;B1AHC9;P12956-2	X-ray repair cross-complementing protein 6	XRCC6		-2.44464445114136	0.177395075559616	0.0787695646286011	0.106110639870167	0.611187815666199	0.738095164299011	-0.0459464378654957	0.609404921531677	+	0	38	38	38	3737
P13010;C9JZ81;H7C0H9	P13010	X-ray repair cross-complementing protein 5	XRCC5		-2.39582777023315	0.161997944116592	-0.0512370094656944	0.101276531815529	0.526854395866394	0.650582194328308	-0.238633170723915	0.42526575922966	+	0	41	41	41	3343
P13674-3;P13674-2;P13674	P13674-3;P13674-2;P13674	Prolyl 4-hydroxylase subunit alpha-1	P4HA1		-2.31776762008667	0.575703144073486	0.302002251148224	0.277453511953354	0.269346177577972	0.534263432025909	0.268783301115036	0.241377890110016	+	0	15	15	15	301
P14174	P14174	Macrophage migration inhibitory factor	MIF		1.17050051689148	0.0410233736038208	0.506936848163605	0.147256284952164	0.269573420286179	-0.33088755607605	-0.249001413583755	0.136526256799698	+	0.000461216	2	2	2	168
P14735;P14735-2;Q5T5N3	P14735;P14735-2	Insulin-degrading enzyme	IDE		-1.1125899553299	0.114236332476139	0.363482236862183	-0.0625455155968666	0.650231838226318	0.932748079299927	0.035689253360033	-0.583538055419922	+	0.0013308	15	15	15	222
P15374;A0A087WTB8;Q5TBK7	P15374;A0A087WTB8;Q5TBK7	Ubiquitin carboxyl-terminal hydrolase isozyme L3;Ubiquitin carboxyl-terminal hydrolase	UCHL3		-0.946879267692566	-0.294546216726303	0.50764125585556	0.656868278980255	-1.25566148757935	0.697211623191833	0.29260441660881	1.43826627731323	+	0	12	12	12	234
P16435;H0Y4R2;E7EMD0;C9JU80	P16435;H0Y4R2;E7EMD0	NADPH--cytochrome P450 reductase	POR		0.178599655628204	0.877810657024384	0.394055783748627	0.410210758447647	0.453318953514099	-1.280348777771	-0.561377108097076	0.351105093955994	+	0.0042623	14	14	14	123
P16615-5;P16615-2;P16615-3;P16615;P16615-4;H7C5W9;J3QSY6;H3BTW4	P16615-5;P16615-2;P16615-3;P16615;P16615-4;H7C5W9	Sarcoplasmic/endoplasmic reticulum calcium ATPase 2	ATP2A2		-2.50382471084595	0.76036012172699	0.146550357341766	0.386648714542389	0.42184442281723	0.49876993894577	0.087607353925705	0.225253880023956	+	0	15	15	9	277
P17612-2;P17612;P22694-10;Q15136;K7ERP6	P17612-2;P17612;P22694-10	cAMP-dependent protein kinase catalytic subunit alpha;cAMP-dependent protein kinase catalytic subunit beta	PRKACA;PRKACB		-2.08342576026917	0.554153919219971	0.298749715089798	0.331981241703033	0.478208065032959	0.110165685415268	0.00500001665204763	0.262641578912735	+	0.00475447	8	8	3	176
P19387;H3BRR2	P19387	DNA-directed RNA polymerase II subunit RPB3	POLR2C		-1.71806669235229	0.498991250991821	0.464718580245972	0.590522229671478	0.164859279990196	0.411379933357239	0.104024007916451	0.20397287607193	+	0	10	10	10	336
P20618	P20618	Proteasome subunit beta type-1	PSMB1		-2.35191679000854	0.324681431055069	0.419431388378143	0.383173912763596	0.277103126049042	0.36870738863945	0.425906658172607	0.418567359447479	+	0	13	13	13	1137
P20645;H0YGE9;H0YGT2;F5GX30;F5GXE0;F5GXU0;F5H883	P20645;H0YGE9;H0YGT2;F5GX30	Cation-dependent mannose-6-phosphate receptor	M6PR		-1.19009172916412	0.292285561561584	1.15563082695007	0.872923374176025	0.633366227149963	-1.11226367950439	0.880995988845825	-0.304781973361969	+	0	4	4	4	169
P20674;H3BNX8;H3BRM5;H3BV69;H3BRI0	P20674;H3BNX8;H3BRM5;H3BV69	Cytochrome c oxidase subunit 5A, mitochondrial	COX5A		-1.28802371025085	0.742102861404419	0.268734902143478	-0.0641535371541977	0.553525567054749	0.386637449264526	-0.480749398469925	0.705515444278717	+	0.00249477	6	6	6	105
P21796;C9JI87	P21796;C9JI87	Voltage-dependent anion-selective channel protein 1	VDAC1		-2.52791404724121	0.606433749198914	0.233149230480194	0.298929214477539	0.3242327272892	0.39357328414917	0.0587322190403938	0.556856393814087	+	0	14	14	14	576
P21964-2;P21964;E7EMS6;E7EUU8;H7BZ45;F8WBW9	P21964-2;P21964;E7EMS6;E7EUU8	Catechol O-methyltransferase	COMT		-2.25686740875244	0.627402722835541	-0.126781016588211	0.298239231109619	0.0574007853865623	0.780511498451233	-0.167013734579086	0.352910578250885	+	0.000185185	8	8	8	181
P22087;M0QXL5;M0R299;M0R2Q4;M0R0P1;M0R2U2;M0R1H0;M0R2B0	P22087;M0QXL5;M0R299;M0R2Q4;M0R0P1	rRNA 2-O-methyltransferase fibrillarin	FBL		-1.39464497566223	0.373978674411774	0.17841711640358	0.238157331943512	0.328050076961517	0.418413788080215	0.161310389637947	0.455972999334335	+	0	14	14	12	491
P22314;P22314-2;Q5JRR6;Q5JRR9;Q5JRS0;Q5JRS1;Q5JRS3;Q5JRS2	P22314;P22314-2	Ubiquitin-like modifier-activating enzyme 1	UBA1		-2.01577615737915	-0.104499623179436	0.436508655548096	-0.231864333152771	0.146390855312347	1.06250691413879	-0.0251591764390469	1.25471949577332	+	0	55	55	55	3688
P22695;H3BRG4;H3BSJ9;H3BP04;H3BUE4;H3BUI9;A0A087WVZ4	P22695;H3BRG4;H3BSJ9;H3BP04	Cytochrome b-c1 complex subunit 2, mitochondrial	UQCRC2		-2.42678737640381	0.552152574062347	0.218313783407211	0.279738485813141	0.225906670093536	0.603371858596802	0.00392853002995253	0.411063492298126	+	0	12	12	12	305
P23258;Q9NRH3;K7EIS0;K7EKE5	P23258;Q9NRH3;K7EIS0	Tubulin gamma-1 chain;Tubulin gamma-2 chain;Tubulin gamma chain	TUBG1;TUBG2		-2.10419082641602	0.709049820899963	0.492586493492126	0.476922571659088	0.295580625534058	0.524355530738831	-0.207178324460983	0.220472276210785	+	0.000436975	20	20	20	411
P24928;P24928-2	P24928	DNA-directed RNA polymerase II subunit RPB1	POLR2A		-2.38307046890259	0.447185218334198	0.372537553310394	0.459187775850296	0.325490206480026	0.43240961432457	0.17661789059639	0.28915548324585	+	0	40	40	40	532
P25705;P25705-2;P25705-3;K7EK77;K7ERX7;K7EJP1;K7EQH4;K7ENJ4;K7ESA0	P25705;P25705-2;P25705-3	ATP synthase subunit alpha, mitochondrial	ATP5A1		-1.95063138008118	0.559869527816772	-0.123952850699425	0.224178239703178	0.140492230653763	0.084991417825222	-0.225404798984528	0.0945721641182899	+	0.000151659	21	21	21	839
P25786;P25786-2;F5GX11;B4DEV8;F5H112	P25786;P25786-2;F5GX11;B4DEV8	Proteasome subunit alpha type-1;Proteasome subunit alpha type	PSMA1		-2.43739795684814	0.369947135448456	0.387794077396393	0.361039578914642	0.335592985153198	0.319460332393646	0.399081140756607	0.409949421882629	+	0	19	19	19	1185
P25788-2;P25788;G3V3W4;G3V5N4	P25788-2;P25788	Proteasome subunit alpha type-3	PSMA3		-2.58387899398804	0.368193030357361	0.333846390247345	0.446427881717682	0.244072303175926	0.399617433547974	0.484838157892227	0.427120387554169	+	0	11	11	7	788
P25789;H0YMZ1;H0YN18;H0YL69;H0YMA1;P25789-2;H0YLC2;H0YKT8;H0YMI6;H0YKS0;H0YMV3	P25789;H0YMZ1;H0YN18;H0YL69;H0YMA1;P25789-2;H0YLC2;H0YKT8;H0YMI6	Proteasome subunit alpha type-4;Proteasome subunit alpha type;Proteasome subunit beta type	PSMA4		-2.49925756454468	0.264454424381256	0.396630048751831	0.389255166053772	0.29483437538147	0.426624357700348	0.392026841640472	0.451944082975388	+	0	13	13	9	1101
P27694;I3L4R8;I3L2M5;I3L524	P27694	Replication protein A 70 kDa DNA-binding subunit;Replication protein A 70 kDa DNA-binding subunit, N-terminally processed	RPA1		-1.20772242546082	1.19206953048706	0.369909346103668	0.276634812355042	0.931767880916595	-0.208811640739441	-0.12526647746563	-1.70364129543304	+	0.00363576	23	23	23	847
P27824;P27824-2;P27824-3;H0Y9Q7;D6RGY2;D6RFL1;D6RDP7;H0Y9H1;D6RAQ8;D6RAU8;D6RB85;D6RHJ3;D6RD16	P27824;P27824-2;P27824-3	Calnexin	CANX		-2.58272361755371	0.697721600532532	0.275472402572632	0.255756705999374	0.486468493938446	0.3240105509758	0.070495679974556	0.300703585147858	+	0	13	13	13	657
P28066;P28066-2	P28066;P28066-2	Proteasome subunit alpha type-5	PSMA5		-2.54571413993835	0.206900119781494	0.363647699356079	0.419138222932816	0.34116119146347	0.362069636583328	0.416670769453049	0.473188161849976	+	0	15	15	15	1029
P28070	P28070	Proteasome subunit beta type-4	PSMB4		-2.36056280136108	0.209834024310112	0.421149909496307	0.437534898519516	0.234313666820526	0.357450485229492	0.233904302120209	0.42118102312088	+	0	8	8	8	688
P28072;A0A087X2I4;I3L3X7	P28072	Proteasome subunit beta type-6	PSMB6		-2.56472754478455	0.361908495426178	0.272317081689835	0.327952355146408	0.351988077163696	0.0683659911155701	0.47606348991394	0.47521561384201	+	0	9	9	9	460
P28074;P28074-3;H0YJM8;P28074-2	P28074;P28074-3	Proteasome subunit beta type-5	PSMB5		-2.60195302963257	0.255981922149658	0.378311961889267	0.365048855543137	0.354829132556915	0.386604458093643	0.471783399581909	0.407791614532471	+	0	15	15	15	726
P30086	P30086	Phosphatidylethanolamine-binding protein 1;Hippocampal cholinergic neurostimulating peptide	PEBP1		1.0539436340332	-0.127787485718727	0.623642981052399	-0.85617470741272	0.93003112077713	-0.334009826183319	-0.231843486428261	-0.262246340513229	+	0.00212721	7	7	7	34
P30153;B3KQV6;C9J9C1;E9PH38;E9PPI5;E9PNM7;E9PHZ6	P30153;B3KQV6	Serine/threonine-protein phosphatase 2A 65 kDa regulatory subunit A alpha isoform	PPP2R1A		-2.00542211532593	0.316996395587921	0.214264079928398	0.101465381681919	-0.0960540249943733	0.710021615028381	-0.360866665840149	0.505571484565735	+	0.00212676	18	18	13	341
P31689;P31689-2	P31689;P31689-2	DnaJ homolog subfamily A member 1	DNAJA1		-2.43186473846436	0.47629189491272	0.399867534637451	0.159482330083847	0.144456192851067	0.314092934131622	0.654923677444458	0.10459977388382	+	0.000313043	24	24	24	1473
P31930	P31930	Cytochrome b-c1 complex subunit 1, mitochondrial	UQCRC1		-2.37852668762207	0.772421717643738	-0.180708855390549	0.0804387480020523	0.3720942735672	0.40203595161438	-0.0338209383189678	0.608314037322998	+	0	9	9	9	119
P31948;P31948-2;P31948-3;F5H783;H0YGI8;F5GXD8	P31948;P31948-2;P31948-3	Stress-induced-phosphoprotein 1	STIP1		1.21794974803925	-0.409172058105469	0.643673419952393	0.567839801311493	-0.0458036512136459	-0.681463599205017	0.634930729866028	-0.373992115259171	+	0.00283162	17	17	17	475
P34932;A0A087WYC1;A0A087WTS8;P34932-2	P34932;A0A087WYC1;A0A087WTS8	Heat shock 70 kDa protein 4	HSPA4		-1.53352034091949	0.153321117162704	0.852840423583984	1.03373491764069	0.448021441698074	0.0418888479471207	0.614240407943726	0.158997625112534	+	0.00101789	26	26	24	363
P35232;C9JW96;C9JZ20;E7ESE2;E9PCW0;P35232-2;D6RBK0	P35232;C9JW96;C9JZ20;E7ESE2;E9PCW0;P35232-2	Prohibitin	PHB		-2.60906600952148	0.663279414176941	0.0818538963794708	0.323743999004364	0.464332044124603	0.375623941421509	-0.00683199521154165	0.514280319213867	+	0	11	11	11	354
P35998;A0A1W2PQS1;P35998-2;C9JLS9	P35998;A0A1W2PQS1;P35998-2	26S protease regulatory subunit 7	PSMC2		-2.46868515014648	0.0879868268966675	0.344560623168945	0.420747876167297	0.0480872094631195	0.690083265304565	0.318160474300385	0.68220454454422	+	0	31	31	31	2364
P36542;P36542-2	P36542;P36542-2	ATP synthase subunit gamma, mitochondrial	ATP5C1		-2.16158938407898	0.748589158058167	0.0621042475104332	0.0274248849600554	0.425616800785065	0.327379882335663	0.373199582099915	0.245262086391449	+	0	9	9	9	316
P36957;P36957-2;Q86SW4;H0YJF9;G3V3F0;G3V5M3	P36957;P36957-2;Q86SW4	Dihydrolipoyllysine-residue succinyltransferase component of 2-oxoglutarate dehydrogenase complex, mitochondrial	DLST		-2.46802139282227	0.442556381225586	0.317931890487671	0.318743944168091	0.419108152389526	0.291753709316254	0.428652733564377	0.317032814025879	+	0	18	18	18	1114
P37108;H0YLA2	P37108;H0YLA2	Signal recognition particle 14 kDa protein	SRP14		1.20886814594269	0.271124064922333	0.664529979228973	0.315484523773193	-1.29698836803436	-0.197932794690132	-1.61104869842529	0.418839961290359	+	0	4	4	4	85
P37198;M0QXN5;M0QX10;M0QYY0;M0QX13;M0QZL5;M0R1S1;M0QX64;M0R302	P37198;M0QXN5	Nuclear pore glycoprotein p62	NUP62		0.133024722337723	0.599205493927002	0.720631420612335	0.305778592824936	0.171059370040894	-1.11538195610046	0.528274238109589	-0.648373961448669	+	0.000536082	8	8	8	71
P40939;H0YFD6;P40939-2	P40939	Trifunctional enzyme subunit alpha, mitochondrial;Long-chain enoyl-CoA hydratase;Long chain 3-hydroxyacyl-CoA dehydrogenase	HADHA		-2.56457018852234	0.413198471069336	0.370977103710175	0.358963906764984	0.406476497650146	0.548842072486877	0.177536323666573	0.350760251283646	+	0	33	33	33	1730
P41252;J3KR24;A0A0A0MSX9;Q5TCD1;Q5TCC6;Q5TCC9	P41252;J3KR24;A0A0A0MSX9	Isoleucine--tRNA ligase, cytoplasmic	IARS		-1.87123787403107	0.561251580715179	0.173618569970131	0.236672013998032	0.173940390348434	0.530106425285339	-0.0286140665411949	0.364332675933838	+	0.000167442	24	24	24	300
P42167;G5E972;P42167-2;H0YJH7	P42167;G5E972;P42167-2;H0YJH7	Lamina-associated polypeptide 2, isoforms beta/gamma;Thymopoietin;Thymopentin	TMPO		-1.21604669094086	1.15125179290771	-0.411086171865463	0.05329879373312	0.776813566684723	0.679080724716187	0.228418201208115	-0.601056337356567	+	0.000238411	13	5	5	78
P42566;B1AUU8;P42566-2;S4R3U1	P42566;B1AUU8	Epidermal growth factor receptor substrate 15	EPS15		-1.95884323120117	-0.0606671795248985	0.942739188671112	0.857322454452515	0.106159329414368	0.0186302848160267	0.885636448860168	-0.453657537698746	+	0	35	35	35	766
P42677;Q5T4L4	P42677;Q5T4L4	40S ribosomal protein S27	RPS27		-1.37654387950897	0.882063031196594	-0.73373007774353	0.326415121555328	0.985636591911316	-0.280306160449982	0.453141093254089	0.405224770307541	+	0.00101195	4	4	2	173
P42704;B8ZZ38;A0A0C4DG06;C9JCA9;H7C3W8	P42704	Leucine-rich PPR motif-containing protein, mitochondrial	LRPPRC		-2.4039158821106	0.212006136775017	0.105188943445683	0.1781966984272	0.248332142829895	1.36371612548828	0.0455126538872719	0.221989065408707	+	0	56	56	56	790
P42766;F2Z388	P42766;F2Z388	60S ribosomal protein L35	RPL35		-0.019737645983696	1.0004655122757	-1.08947908878326	-0.513590812683105	0.977272391319275	-0.871125936508179	0.54825234413147	-0.211985439062119	+	0.00123901	3	3	3	121
P43686;P43686-2	P43686;P43686-2	26S protease regulatory subunit 6B	PSMC4		-2.61393880844116	0.0290036890655756	0.315985798835754	0.461966872215271	0.0853357911109924	0.704891324043274	0.302220284938812	0.644408524036407	+	0	32	32	32	2163
P45880-2;P45880;P45880-1;A0A0A0MR02;Q5JSD2;Q5JSD1;A2A3S1	P45880-2;P45880;P45880-1;A0A0A0MR02;Q5JSD2;Q5JSD1	Voltage-dependent anion-selective channel protein 2	VDAC2		-2.48952150344849	0.761669635772705	0.0586753599345684	0.0239188093692064	0.450316667556763	0.461161434650421	0.0311004780232906	0.560365438461304	+	0	10	10	10	385
P45974-2;P45974;F5H571	P45974-2;P45974	Ubiquitin carboxyl-terminal hydrolase 5	USP5		-2.57762145996094	0.0735768675804138	0.545385777950287	0.600434541702271	0.239321932196617	0.394642293453217	0.527879595756531	0.387601435184479	+	0	49	49	46	5237
P46060;H0Y4Q3;B0QYT5;B0QYT4	P46060	Ran GTPase-activating protein 1	RANGAP1		-2.07435655593872	0.237608522176743	0.690467119216919	0.238761752843857	0.285417765378952	0.0714682564139366	0.48509418964386	-0.138921171426773	+	0.00281709	17	17	17	189
P46736-2;P46736-3;P46736;A0A087WZR3;H9KVA9;A0A0D9SF50;X6RJS7;P46736-4;P46736-5;A0A0A0MS96	P46736-2;P46736-3;P46736;A0A087WZR3;H9KVA9;A0A0D9SF50;X6RJS7;P46736-4;P46736-5	Lys-63-specific deubiquitinase BRCC36	BRCC3		-2.331876039505	0.0449104458093643	-0.207192286849022	0.135387450456619	0.573924660682678	1.04746806621552	0.0129389455541968	0.691937208175659	+	0	15	15	15	588
P47929	P47929	Galectin-7	LGALS7		0.827243506908417	0.205384761095047	-0.346972495317459	0.568506598472595	-0.875567197799683	-0.0814587846398354	-0.0840301662683487	-0.187706559896469	+	0.000386266	6	6	6	76
P49257	P49257	Protein ERGIC-53	LMAN1		-2.05564856529236	1.13534736633301	0.373970687389374	0.411234438419342	0.24405811727047	0.420760035514832	-0.0601029098033905	-0.93150782585144	+	0	8	8	8	146
P49459;A0A0D9SG71;A0A0R4J2E5;A0A0D9SEZ6;P49459-3;P49459-2	P49459;A0A0D9SG71;A0A0R4J2E5;A0A0D9SEZ6;P49459-3	Ubiquitin-conjugating enzyme E2 A	UBE2A		-2.64973115921021	0.0152646917849779	0.684647917747498	0.519684314727783	0.301050961017609	0.287993580102921	0.453366816043854	0.168285608291626	+	0	5	5	3	310
P49720;A0A087WUL2;A0A087WXQ8;A0A087WY10	P49720;A0A087WUL2;A0A087WXQ8;A0A087WY10	Proteasome subunit beta type-3	PSMB3		-2.55020546913147	0.165336310863495	0.452017724514008	0.363324612379074	0.338124096393585	0.427898943424225	0.237130343914032	0.502196669578552	+	0	13	13	13	810
P49721;A0A087WVV1	P49721;A0A087WVV1	Proteasome subunit beta type-2	PSMB2		-2.45133638381958	0.238304883241653	0.431707203388214	0.419081002473831	0.263400256633759	0.437149584293365	0.352505505084991	0.511096358299255	+	0	11	11	11	897
P49755;G3V2K7	P49755;G3V2K7	Transmembrane emp24 domain-containing protein 10	TMED10		-1.84811973571777	0.699926018714905	0.418879687786102	0.754292607307434	0.665948808193207	0.157117143273354	-0.0488182008266449	-0.321752071380615	+	2.29226e-05	7	7	7	147
P49792;H0YBN8;Q7Z3J3-2;C9J6W1;F8WBP7;C9J1W9;C9JF75	P49792	E3 SUMO-protein ligase RanBP2	RANBP2		-2.61603832244873	0.327970445156097	0.625884115695953	0.393618226051331	0.322308838367462	0.167845278978348	0.3296217918396	0.269440114498138	+	0	39	39	26	572
P50213-2;P50213;H0YMU3;H0YLI6;H0YL72;H0YKD0;H0YNF5	P50213-2;P50213;H0YMU3;H0YLI6;H0YL72;H0YKD0	Isocitrate dehydrogenase [NAD] subunit alpha, mitochondrial	IDH3A		-2.196293592453	0.595972418785095	0.282436609268188	0.0691234320402145	0.234152168035507	1.03963661193848	0.0167542472481728	0.4648118019104	+	0	6	6	6	114
P51398-2;P51398-3;P51398;V9GZ03;V9GYA7;V9GYL9;V9GZ61;V9GYJ9;V9GYC9;V9GYW1;V9GY11;V9GYF7;V9GYJ3	P51398-2;P51398-3;P51398;V9GZ03;V9GYA7;V9GYL9	28S ribosomal protein S29, mitochondrial	DAP3		-1.7342404127121	0.496410131454468	0.302391886711121	0.347262859344482	0.152889788150787	0.649712324142456	0.00934596545994282	0.292430251836777	+	0	11	11	11	247
P51530-4;P51530;F8VR31;P51530-3;P51530-2;H0Y455;F8VPM6	P51530-4;P51530;F8VR31;P51530-3;P51530-2	DNA replication ATP-dependent helicase/nuclease DNA2;DNA replication nuclease DNA2;DNA replication ATP-dependent helicase DNA2	DNA2		-1.50409531593323	-0.176582723855972	0.114539727568626	0.590746462345123	0.543111801147461	0.609943926334381	0.628732442855835	0.646705150604248	+	0.00348087	10	10	10	102
P51648;P51648-2;J3QRD1;I3L1M4;J3QKK9;J3KTG1;C9JGJ2;I3L0X1;J3QS00;J3KTD9;I3L2W1;K7EN73	P51648;P51648-2;J3QRD1	Fatty aldehyde dehydrogenase	ALDH3A2		-1.3855996131897	1.17327749729156	0.407698273658752	0.305840045213699	0.282451987266541	0.0779260620474815	0.529382646083832	0.428667694330215	+	0.00181022	11	11	10	108
P51665;H3BNT7;H3BTM8;H3BQV2	P51665;H3BNT7;H3BTM8	26S proteasome non-ATPase regulatory subunit 7	PSMD7		-2.47825121879578	-0.0415812507271767	0.380081117153168	0.377250850200653	-0.019745297729969	0.747085690498352	0.27592259645462	0.697421848773956	+	0	19	19	19	1428
P51970	P51970	NADH dehydrogenase [ubiquinone] 1 alpha subcomplex subunit 8	NDUFA8		-2.27244663238525	0.292913913726807	0.336871385574341	0.140890568494797	0.0323544889688492	0.570838034152985	0.102496892213821	0.434633910655975	+	0	4	4	4	159
P52907	P52907	F-actin-capping protein subunit alpha-1	CAPZA1		1.18333387374878	0.546099901199341	0.107859686017036	-0.422398537397385	-0.00705680251121521	-0.279058545827866	-0.754010736942291	-0.59872043132782	+	0.00132827	9	9	7	105
P53396-2;P53396;P53396-3;K7ESG8;K7EIE7	P53396-2;P53396;P53396-3	ATP-citrate synthase	ACLY		-2.4710693359375	0.337112933397293	0.380313873291016	0.381348609924316	0.421047508716583	0.328402400016785	0.00435061287134886	0.388290166854858	+	0	32	32	32	835
P53621;P53621-2	P53621;P53621-2	Coatomer subunit alpha;Xenin;Proxenin	COPA		-2.78771090507507	0.476593822240829	0.170705825090408	0.30376598238945	0.00496621336787939	0.370024502277374	0.287080436944962	0.554310083389282	+	4.18848e-05	28	28	28	380
P54578-2;P54578;A6NJA2;P54578-3;J3QQT6;J3KS55	P54578-2;P54578;A6NJA2;P54578-3	Ubiquitin carboxyl-terminal hydrolase 14;Ubiquitin carboxyl-terminal hydrolase	USP14		-1.3034303188324	-1.0917557477951	0.28028392791748	0.769979298114777	-0.679509162902832	1.38628482818604	0.142860770225525	1.09316098690033	+	0	19	19	19	450
P54725;P54725-2;K7ENJ0;K7ELW1;K7EQ16	P54725;P54725-2;K7ENJ0;K7ELW1	UV excision repair protein RAD23 homolog A	RAD23A		-2.0212664604187	-0.132001519203186	0.20941399037838	0.0305406823754311	-0.0256866589188576	1.13674426078796	0.182494878768921	0.700707972049713	+	0	11	8	1	357
P54727;Q5W0S5;P54727-2;Q5W0S4;H0Y579	P54727;Q5W0S5	UV excision repair protein RAD23 homolog B	RAD23B		-2.36255884170532	-0.274711936712265	0.487342000007629	0.366487145423889	-0.157567769289017	0.923188626766205	0.513731837272644	0.642403304576874	+	0	15	15	12	800
P54886-2;P54886	P54886-2;P54886	Delta-1-pyrroline-5-carboxylate synthase;Glutamate 5-kinase;Gamma-glutamyl phosphate reductase	ALDH18A1		-2.4184787273407	0.591178417205811	0.702717006206512	0.247939378023148	0.332113325595856	0.0340748578310013	-0.0177337341010571	0.266375839710236	+	0	19	19	19	243
P54920;M0R0Y2;M0R2M1;M0R058;M0R0I4;M0R213;M0R027;M0QZM9;M0QZN5;M0R031;A0A087WZQ7;Q9H115-3;Q9H115-2;Q9H115	P54920;M0R0Y2;M0R2M1	Alpha-soluble NSF attachment protein	NAPA		-0.820128738880157	0.153621733188629	0.701898217201233	0.713208675384521	0.235336422920227	-0.747081756591797	0.571796894073486	-0.549756288528442	+	0.000240535	13	13	13	201
P55036;P55036-2;A6PVX3;H0Y3Y9;A2A3N6;H0Y561	P55036;P55036-2;A6PVX3	26S proteasome non-ATPase regulatory subunit 4	PSMD4		-1.86558485031128	-0.167521327733994	0.292330026626587	0.509816467761993	-0.0971769690513611	0.775322079658508	0.422491848468781	0.835291147232056	+	0	15	15	2	1091
P55060-3;P55060;P55060-4;P55060-2	P55060-3;P55060;P55060-4	Exportin-2	CSE1L		-1.0256941318512	0.0249607041478157	0.167055875062943	0.400629937648773	-0.646029353141785	0.494762927293777	0.0899525284767151	0.787905335426331	+	0.00147212	10	10	10	97
P55072;C9IZA5;C9JUP7	P55072	Transitional endoplasmic reticulum ATPase	VCP		-2.05039405822754	0.530884146690369	0.413582384586334	0.0783557742834091	0.762783646583557	0.399087905883789	-0.165430337190628	0.355300307273865	+	0	40	40	40	2257
P55084-2;P55084;F5GZQ3;B5MD38;C9JEY0;C9JE81;C9K0M0	P55084-2;P55084;F5GZQ3;B5MD38	Trifunctional enzyme subunit beta, mitochondrial;3-ketoacyl-CoA thiolase	HADHB		-2.69488906860352	0.346262395381927	0.308643698692322	0.371467620134354	0.369655936956406	0.595870196819305	0.17723873257637	0.35683673620224	+	0	20	20	20	767
P55327-2;P55327-4;P55327;P55327-7;P55327-5;P55327-6;P55327-3;E5RK35	P55327-2;P55327-4;P55327;P55327-7;P55327-5;P55327-6;P55327-3	Tumor protein D52	TPD52		0.837468981742859	-0.0459400936961174	0.198018208146095	0.481334537267685	0.0552986338734627	-0.407960057258606	0.0330917797982693	0.00819855369627476	+	0.00338	6	6	1	119
P57088;D6RAA6;H0Y8N0	P57088;D6RAA6;H0Y8N0	Transmembrane protein 33	TMEM33		-1.3171751499176	0.804728865623474	0.471760272979736	0.24134886264801	0.209799081087112	0.657545208930969	-0.552938461303711	0.0493550226092339	+	0.00288927	5	5	5	126
P60228;H0YBR5;E5RHS5;E5RGA2;E5RIT4;H0YAW4;E5RIP5;E5RJ25;H0YBP5;E5RII3	P60228;H0YBR5;E5RHS5;E5RGA2	Eukaryotic translation initiation factor 3 subunit E	EIF3E		-1.85394585132599	0.518358051776886	0.468955188989639	0.373140454292297	0.329032599925995	0.192136585712433	0.0936538055539131	-0.0551168508827686	+	0.000400853	8	8	8	179
P60900;G3V295;G3V5Z7;P60900-2;G3V3I1;P60900-3;G3V3U4;H0YJC4;G3V4S5;G3V2S7	P60900;G3V295;G3V5Z7;P60900-2;G3V3I1;P60900-3	Proteasome subunit alpha type-6;Proteasome subunit alpha type	PSMA6		-2.42752456665039	0.308866262435913	0.501024007797241	0.372938126325607	0.340138673782349	0.327024459838867	0.388164579868317	0.502183318138123	+	0	17	17	17	1001
P61086;P61086-2;D6RDM7;P61086-3	P61086;P61086-2;D6RDM7	Ubiquitin-conjugating enzyme E2 K	UBE2K		-1.19755864143372	-0.254928916692734	1.16961336135864	0.916098356246948	-0.17332424223423	-0.695550858974457	0.720628023147583	-0.15378911793232	+	0	11	11	11	168
P61088;F8VQQ8;F8VSD4;F8VV71;Q5JXB2;F8VZ29	P61088;F8VQQ8;F8VSD4;F8VV71;Q5JXB2	Ubiquitin-conjugating enzyme E2 N;Putative ubiquitin-conjugating enzyme E2 N-like	UBE2N;UBE2NL		-1.33569288253784	-0.399535536766052	1.40900468826294	0.89959180355072	0.354018867015839	-0.604441285133362	0.486372798681259	-0.442829668521881	+	0	8	8	8	444
P61201;P61201-2;B4DIH5;H0YKU5;H0YM03;H0YMC2	P61201;P61201-2;B4DIH5	COP9 signalosome complex subunit 2	COPS2		-2.58450937271118	0.256996929645538	0.301256477832794	0.251435995101929	0.138044640421867	0.732831358909607	0.36537566781044	0.574165046215057	+	0	16	16	16	377
P61289;P61289-3;P61289-2;K9J957;B3KQ25;K7ESG5;A0A087WTV2;K7ENH2;K7EMD0;K7EPX6;K7EKR3;B7Z8D3	P61289;P61289-3;P61289-2;K9J957;B3KQ25;K7ESG5;A0A087WTV2;K7ENH2	Proteasome activator complex subunit 3	PSME3		-1.71846985816956	0.370778024196625	0.446020185947418	0.741167902946472	0.276139169931412	0.0159747209399939	0.179923549294472	-0.0450083017349243	+	0.000614754	8	8	8	358
P61313;E7EQV9;E7ENU7;E7EX53;P61313-2;E7ERA2	P61313;E7EQV9;E7ENU7	60S ribosomal protein L15;Ribosomal protein L15	RPL15		-1.07782828807831	0.826212406158447	0.5743727684021	0.349667936563492	0.722216129302979	-0.650093674659729	0.614974975585938	-0.113320216536522	+	0.0048479	9	9	9	358
P62166;P62166-2	P62166;P62166-2	Neuronal calcium sensor 1	NCS1		-1.00324690341949	-1.00584590435028	0.00457250326871872	0.306705594062805	-0.420325696468353	1.16683864593506	0.565130531787872	0.974430978298187	+	0	8	8	8	156
P62191;P62191-2;G3V4X1	P62191;P62191-2	26S protease regulatory subunit 4	PSMC1		-2.52079653739929	0.00773092359304428	0.304989278316498	0.429513514041901	0.0825265049934387	0.739907264709473	0.347409069538116	0.683603525161743	+	0	25	25	25	1819
P62195;P62195-2;J3QSA9;J3KRP2;J3QQM1;J3QLH6;J3QRW1;J3QSE0;J3QRR3;J3KTQ9	P62195;P62195-2;J3QSA9;J3KRP2;J3QQM1;J3QLH6	26S protease regulatory subunit 8	PSMC5		-2.42243576049805	0.0227832477539778	0.370333850383759	0.42859548330307	0.0996013730764389	0.660763144493103	0.348880410194397	0.614840626716614	+	0	32	32	31	2074
P62253;I3L0Q0;I3L2Q4;K7EPR7;I3L2H7	P62253;I3L0Q0;I3L2Q4	Ubiquitin-conjugating enzyme E2 G1;Ubiquitin-conjugating enzyme E2 G1, N-terminally processed	UBE2G1		0.478555202484131	-0.187473714351654	1.27196156978607	0.489767849445343	-0.697374403476715	-0.917751789093018	0.124776273965836	0.0882745012640953	+	0.00484416	5	5	5	46
P62273;P62273-2	P62273;P62273-2	40S ribosomal protein S29	RPS29		1.21318256855011	0.105522848665714	0.505746841430664	0.145207077264786	0.227793782949448	-1.32051301002502	0.0899341329932213	-0.0202293694019318	+	0.00184727	1	1	1	72
P62280;M0QZC5;M0R1H5;M0R1H6	P62280;M0QZC5	40S ribosomal protein S11	RPS11		-2.25255703926086	0.688191175460815	0.376376658678055	0.417587578296661	0.459929585456848	0.0153476893901825	0.472741723060608	0.138575196266174	+	0	10	10	10	238
P62699	P62699	Protein yippee-like 5	YPEL5		-2.33524656295776	-0.195048868656158	0.271190732717514	0.281953096389771	0.0386127457022667	0.826205730438232	0.455710530281067	0.825807690620422	+	0	4	4	4	374
P62829;J3KT29;C9JD32;J3KTJ3;B9ZVP7;J3QQT9	P62829;J3KT29;C9JD32;J3KTJ3	60S ribosomal protein L23	RPL23		-1.61015045642853	0.965807378292084	0.365157425403595	0.250687807798386	0.339080691337585	0.265208959579468	0.214147672057152	0.0260231085121632	+	0.00138636	9	9	9	336
P62937;F8WE65;C9J5S7;P62937-2;E5RIZ5;A0A0H2UH34;A0A0B4J2A2;A0A075B767	P62937;F8WE65;C9J5S7;P62937-2	Peptidyl-prolyl cis-trans isomerase A;Peptidyl-prolyl cis-trans isomerase A, N-terminally processed;Peptidyl-prolyl cis-trans isomerase	PPIA		1.21396708488464	-0.220359832048416	0.759871423244476	0.299362182617188	0.135134696960449	-0.840971529483795	-0.346923142671585	0.0587002150714397	+	0.00043129	10	10	9	400
P63167;Q96FJ2;F8VXI7;F8VXL2;F8VRV5	P63167;Q96FJ2	Dynein light chain 1, cytoplasmic;Dynein light chain 2, cytoplasmic	DYNLL1;DYNLL2		-0.381311118602753	1.29041266441345	-0.325024604797363	-0.387845635414124	0.71469783782959	-0.607919335365295	0.647342681884766	-0.192166924476624	+	0.00365017	5	5	5	103
P63208;E5RJR5;E7ERH2;F8W8N3;P63208-2;E5RGM3;E5RHM3;E5RGM4	P63208;E5RJR5;E7ERH2;F8W8N3;P63208-2;E5RGM3	S-phase kinase-associated protein 1	SKP1		-1.97554087638855	0.801081120967865	0.524021923542023	-0.00449236482381821	0.757402539253235	0.28355747461319	0.0974549651145935	0.584622383117676	+	4.2328e-05	12	12	10	562
P68363;P68363-2;F8VVB9;F8VS66;F8VRZ4;C9JDS9;F8VWV9;F8VX09;F8W0F6;C9K0S6;F8VRK0;F8VXZ7	P68363;P68363-2	Tubulin alpha-1B chain	TUBA1B		-2.49026823043823	0.549943923950195	0.466354727745056	0.315707713365555	0.223429560661316	0.463832914829254	0.293004095554352	0.133985579013824	+	0	34	3	0	1487
P68371;M0R2D3;M0R2T4;A0A075B724	P68371	Tubulin beta-4B chain	TUBB4B		-2.60369682312012	0.47722515463829	0.309149503707886	0.402299463748932	0.4591343998909	0.442505180835724	0.233285427093506	0.323973298072815	+	0	31	31	1	6830
P68431	P68431	Histone H3.1	HIST1H3A		-0.464316517114639	0.530412435531616	-0.295603364706039	-0.215058475732803	0.523578107357025	0.882976233959198	-0.949486494064331	1.15937757492065	+	0.000149883	4	1	1	71
P68871;F8W6P5;P02042;A0A0J9YWK4	P68871;F8W6P5;P02042	Hemoglobin subunit beta;LVV-hemorphin-7;Spinorphin;Hemoglobin subunit delta	HBB;HBD		0.601824700832367	0.635759294033051	-0.332623422145844	0.182728856801987	0.668898522853851	-1.06890475749969	-0.526643872261047	-0.493579149246216	+	0.000245614	6	4	4	13
P78406;E9PQ57;E9PPG9;B0QZ36;B0QZ37	P78406;E9PQ57;E9PPG9	mRNA export factor	RAE1		-2.1411657333374	0.547632694244385	0.256203413009644	-0.169144928455353	0.588048696517944	0.783086657524109	0.0553278997540474	0.834699392318726	+	0	15	15	15	538
P78527;P78527-2;F5GX40;H0YG84	P78527;P78527-2	DNA-dependent protein kinase catalytic subunit	PRKDC		-1.71722292900085	0.292547464370728	-0.0398615449666977	0.0589185357093811	0.419694304466248	0.598609268665314	-0.232349902391434	0.349178671836853	+	0	146	146	146	4288
P82909;D6R941	P82909	28S ribosomal protein S36, mitochondrial	MRPS36		-1.43352591991425	0.506412029266357	0.871195197105408	0.202055215835571	0.457223534584045	-0.268950432538986	0.448636651039124	0.122390106320381	+	0.000644898	6	6	6	126
P98170;B1AKU2	P98170	E3 ubiquitin-protein ligase XIAP	XIAP		-2.23176193237305	0.586361825466156	0.0113779176026583	-0.630758345127106	0.23120704293251	0.984994649887085	-0.282367825508118	0.908396005630493	+	0	24	24	24	1050
Q02218;A0A0D9SFS3;E9PCR7;E9PDF2;Q02218-2;E9PFG7;Q02218-3;C9J4G7	Q02218;A0A0D9SFS3;E9PCR7;E9PDF2;Q02218-2;E9PFG7	2-oxoglutarate dehydrogenase, mitochondrial	OGDH		-2.47855520248413	0.40626335144043	0.458258390426636	0.437739312648773	0.277300357818604	0.192626670002937	0.357140064239502	0.174296706914902	+	0	35	35	29	1114
Q04760-2;Q04760	Q04760-2;Q04760	Lactoylglutathione lyase	GLO1		1.03281891345978	-0.193323314189911	0.570564091205597	0.153898954391479	0.33621084690094	0.1224624812603	-1.24766278266907	-0.0948566049337387	+	0.00161326	5	5	5	79
Q04837;A0A0G2JLD8;E7EUY5;C9K0U8	Q04837;A0A0G2JLD8;E7EUY5;C9K0U8	Single-stranded DNA-binding protein, mitochondrial	SSBP1		-1.49324035644531	0.116871409118176	0.780775487422943	0.7237229347229	0.199404463171959	-0.282760560512543	0.743593692779541	-0.0462501011788845	+	0	9	9	9	434
Q05086-2;Q05086-3;Q05086;A0A1B0GVL3;A0A0D9SG77;S4R306;A0A0D9SG63;A0A0D9SF91;A0A0D9SGI3;A0A0D9SES7;A0A0D9SFU3;A0A1B0GTB3;A0A0D9SGJ0;A0A0D9SG54	Q05086-2;Q05086-3;Q05086;A0A1B0GVL3;A0A0D9SG77	Ubiquitin-protein ligase E3A	UBE3A		-2.53189182281494	0.00234324531629682	0.364988923072815	0.311952143907547	-0.0862051695585251	0.813200116157532	0.399853408336639	0.656264662742615	+	0	31	31	31	1079
Q10713;Q10713-2;Q5SXN9	Q10713;Q10713-2	Mitochondrial-processing peptidase subunit alpha	PMPCA		0.105961561203003	-0.499960690736771	-0.591417670249939	-0.330507397651672	-0.325809001922607	1.10187578201294	-0.427369654178619	0.772302985191345	+	0.000820926	10	10	10	72
Q12933-3;Q12933;Q12933-2;Q12933-4;B1AMX7;B1AMX8;B1AMY1	Q12933-3;Q12933;Q12933-2;Q12933-4	TNF receptor-associated factor 2	TRAF2		-2.10985946655273	0.653661012649536	0.700311541557312	0.319475054740906	0.556414246559143	0.409891694784164	0.455373346805573	0.420395165681839	+	0	24	24	24	653
Q13011;M0R248;M0QZW4	Q13011;M0R248	Delta(3,5)-Delta(2,4)-dienoyl-CoA isomerase, mitochondrial	ECH1		-2.18026924133301	0.339347958564758	0.325877398252487	0.125958144664764	0.595265626907349	0.474628210067749	0.235587507486343	0.334457904100418	+	0	14	14	9	316
Q13049;Q5JVY0	Q13049	E3 ubiquitin-protein ligase TRIM32	TRIM32		-2.08222126960754	0.739569902420044	0.243923097848892	0.465818881988525	0.0613078400492668	0.789589881896973	0.55073082447052	-0.516151010990143	+	0	23	23	23	564
Q13137;Q13137-3;Q13137-4;Q13137-2;Q13137-5;D6REB0;D6RF70;D6RJE7;I3L493;D6RBI4;I3L4E1;H0Y9G3;H0YBP4	Q13137;Q13137-3;Q13137-4;Q13137-2;Q13137-5;D6REB0	Calcium-binding and coiled-coil domain-containing protein 2	CALCOCO2		-1.13006472587585	-0.929284393787384	0.549376606941223	1.00040566921234	-0.527999639511108	0.345748722553253	1.20392739772797	-0.634053468704224	+	0	22	22	22	220
Q13190-3;Q13190-2;Q13190-4;Q13190;H7C3X5;E9PNU4	Q13190-3;Q13190-2;Q13190-4;Q13190;H7C3X5;E9PNU4	Syntaxin-5	STX5		-1.48076629638672	0.711042881011963	-0.159982979297638	0.206950306892395	0.480480968952179	0.559930801391602	-0.296410202980042	0.628534317016602	+	0	5	5	5	162
Q13200;Q13200-3;Q13200-2;H7C1H2;C9JPC0;H7C2Q3;F8WBS8	Q13200;Q13200-3;Q13200-2	26S proteasome non-ATPase regulatory subunit 2	PSMD2		-2.61564493179321	0.0400618948042393	0.330240309238434	0.351767420768738	0.00425340374931693	0.773023307323456	0.264182150363922	0.744668960571289	+	0	46	46	46	2595
Q13490;A0A087X2B2	Q13490;A0A087X2B2	Baculoviral IAP repeat-containing protein 2	BIRC2		-2.52259826660156	0.544142723083496	0.431162983179092	-0.278944224119186	0.302386611700058	0.598358035087585	0.182517409324646	0.622117221355438	+	0	30	30	1	841
Q13501;Q13501-2;E7EMC7;E9PFW8;E3W990;C9JRJ8;C9J6J8	Q13501;Q13501-2;E7EMC7	Sequestosome-1	SQSTM1		-2.38829874992371	0.524457216262817	0.455872595310211	0.521026372909546	0.360111594200134	0.304379940032959	0.431001275777817	0.148078694939613	+	0	22	22	18	1324
Q13610;B4DJV5;F8VZ56;Q13610-2	Q13610;B4DJV5	Periodic tryptophan protein 1 homolog	PWP1		-2.05392837524414	0.253665268421173	0.717795789241791	0.395192116498947	0.215719863772392	0.436700582504272	0.330424875020981	0.429453670978546	+	0	12	12	12	397
Q13616;A0A0C4DGX4	Q13616;A0A0C4DGX4	Cullin-1	CUL1		-2.54059433937073	0.490037024021149	0.457512348890305	0.383275657892227	0.367065936326981	0.444370210170746	0.213880658149719	0.369886070489883	+	0	43	43	43	1191
Q13618-2;Q13618;Q13618-3;A0A087WTG3;H7C1L6;A0A087X1R9;H7C399	Q13618-2;Q13618;Q13618-3	Cullin-3	CUL3		-2.8589460849762	0.536702990531921	0.467659652233124	0.307464748620987	0.471835851669312	0.320623338222504	0.192773193120956	0.340424686670303	+	0	20	20	20	290
Q13619;A0A0A0MR50;Q13619-2;A0A087WWN2	Q13619;A0A0A0MR50;Q13619-2	Cullin-4A	CUL4A		-2.32080817222595	0.66121518611908	0.281667768955231	0.307746946811676	0.0465225130319595	0.619704723358154	0.0940694510936737	0.300691187381744	+	0	25	14	14	242
Q14204;H0YJ21	Q14204	Cytoplasmic dynein 1 heavy chain 1	DYNC1H1		-2.56740045547485	0.485227793455124	0.191839635372162	0.304492831230164	0.440137803554535	0.587445497512817	0.0956491827964783	0.444466978311539	+	0	109	109	109	1475
Q14257;Q14257-2;A8MXP8;H0YL43	Q14257;Q14257-2;A8MXP8	Reticulocalbin-2	RCN2		-2.48235654830933	0.148755729198456	0.0732143521308899	0.48801201581955	0.194944813847542	1.07423186302185	0.383212327957153	0.165038660168648	+	0	13	13	13	805
Q14498;Q14498-2;Q14498-3;G3XAC6;A0A0U1RQH7;H0Y4X3;A0A0U1RQW2;Q5QP23;Q86U06;Q86U06-2;Q86U06-5;Q86U06-4;G3XAP0;G3V5Z6;H0YJJ3;Q5QP22;Q86U06-3;G3V546	Q14498;Q14498-2;Q14498-3;G3XAC6;A0A0U1RQH7;H0Y4X3	RNA-binding protein 39	RBM39		-1.7808552980423	0.881032824516296	0.0302042942494154	0.198257595300674	0.509442150592804	0.0662989169359207	0.238915234804153	0.152572944760323	+	4.16667e-05	13	13	13	290
Q14669-4;Q14669-2;Q14669;Q14669-3;H7C2Y1	Q14669-4;Q14669-2;Q14669;Q14669-3	E3 ubiquitin-protein ligase TRIP12	TRIP12		-2.48237085342407	-0.339860498905182	0.448282599449158	0.816403985023499	-0.191601067781448	0.661410570144653	0.731053233146667	0.22858801484108	+	0	31	31	31	436
Q14683;G8JLG1;H0Y7K8;V9GY57;V9GYN9	Q14683;G8JLG1	Structural maintenance of chromosomes protein 1A;Structural maintenance of chromosomes protein	SMC1A		-2.10412573814392	0.439322888851166	0.159301370382309	0.441209137439728	0.411718785762787	0.294089198112488	0.188011169433594	0.368892550468445	+	0	21	21	21	253
Q14789-4;Q14789-3;Q14789;Q14789-2;E7EU81;H0Y867;H7C5I7	Q14789-4;Q14789-3;Q14789;Q14789-2;E7EU81	Golgin subfamily B member 1	GOLGB1		-0.797552704811096	0.789126873016357	0.0105333104729652	0.162330120801926	0.426195025444031	0.575029611587524	-0.871445178985596	0.584715008735657	+	0.00196745	27	27	27	192
Q14997;Q14997-2;Q14997-3;F8WBH5	Q14997;Q14997-2;Q14997-3	Proteasome activator complex subunit 4	PSME4		-2.04332280158997	0.298857390880585	0.61466646194458	0.63914555311203	0.316623330116272	0.20241579413414	0.0355223044753075	0.279997169971466	+	0.000407643	20	20	20	172
Q15008;Q15008-4;Q15008-3;Q15008-2;C9J0E9;C9J7B7;H7C531	Q15008;Q15008-4;Q15008-3;Q15008-2	26S proteasome non-ATPase regulatory subunit 6	PSMD6		-2.23588848114014	-0.016533249989152	0.25788015127182	0.370496958494186	0.0209589134901762	0.759077429771423	0.399445950984955	0.677024364471436	+	0	30	30	30	1246
Q15018	Q15018	BRISC complex subunit Abro1	FAM175B		-2.0088312625885	-0.0983521267771721	-0.518231630325317	-0.162986159324646	0.850449740886688	1.31671571731567	-0.104856997728348	0.771945357322693	+	0	9	9	9	165
Q15034;H0Y8G9;Q15034-2;D6RAT5;C9JFL2;C9JKA7;C9J6Z1;C9J8E7	Q15034	Probable E3 ubiquitin-protein ligase HERC3	HERC3		-2.09734058380127	0.00438290275633335	0.919526636600494	0.528385639190674	0.0841289311647415	0.0542506575584412	0.855862677097321	0.29751455783844	+	0	21	21	21	239
Q15370;B8ZZU8;Q15370-2;I3L0M9;A0A0B4J296	Q15370;B8ZZU8;Q15370-2;I3L0M9;A0A0B4J296	Transcription elongation factor B polypeptide 2	TCEB2		-2.0106213092804	1.04510164260864	0.567447483539581	-0.348214149475098	1.01092481613159	0.00909771770238876	0.333429425954819	-0.104271352291107	+	0	13	13	13	542
Q15386;Q15386-2;Q15386-3	Q15386	Ubiquitin-protein ligase E3C	UBE3C		-0.933357357978821	-0.89091682434082	0.407523602247238	-0.182864993810654	-0.632345199584961	1.55232000350952	-0.279784739017487	1.05475294589996	+	0	24	24	24	245
Q15738;C9JDR0	Q15738;C9JDR0	Sterol-4-alpha-carboxylate 3-dehydrogenase, decarboxylating	NSDHL		-2.14982461929321	0.579693078994751	0.512501537799835	0.572489380836487	0.00204086396843195	0.661662399768829	-0.653102040290833	0.47889631986618	+	0.000976	6	6	6	193
Q15751;H0YNB1;H0YKW7;H0YL74;H0YLG2;H0YMH0	Q15751	Probable E3 ubiquitin-protein ligase HERC1	HERC1		-2.64845943450928	0.350625157356262	0.512445449829102	0.436138033866882	0.307196289300919	0.346339285373688	0.462431490421295	0.303502827882767	+	0	143	143	140	4315
Q15773;F5H7L5;F5H800;F5H0Y3	Q15773	Myeloid leukemia factor 2	MLF2		-1.14409339427948	0.513342499732971	0.473387956619263	0.44694858789444	0.471539944410324	-0.306807190179825	1.27659583091736	-0.195948645472527	+	0.00156007	6	6	6	89
Q15836	Q15836	Vesicle-associated membrane protein 3	VAMP3		-0.766563773155212	0.207350164651871	0.682812213897705	0.759283423423767	0.183613032102585	-1.11039662361145	0.510364651679993	-0.181932747364044	+	0.000741344	3	3	1	122
Q15843;F8VSA6;E9PS38;E9PL57	Q15843;F8VSA6;E9PS38;E9PL57	NEDD8	NEDD8;NEDD8-MDP1		-1.71863555908203	0.211958110332489	0.255970925092697	0.0914368480443954	0.377476006746292	0.639381766319275	0.226189762353897	0.389524012804031	+	0	3	3	1	228
Q16186;A0A087WX59;A0A087WUX6	Q16186	Proteasomal ubiquitin receptor ADRM1	ADRM1		-2.12228846549988	-0.294203817844391	0.384453237056732	0.37334406375885	-0.246018618345261	0.950177311897278	0.252065032720566	1.00356221199036	+	0	9	9	9	581
Q16531;F5GY55;Q16531-2;F5H2L3;F5GWI0;F5GZY8;F5GYG8;F5H198	Q16531;F5GY55	DNA damage-binding protein 1	DDB1		-2.34897136688232	1.05966663360596	0.456505417823792	0.405889391899109	0.537283062934875	-0.141367822885513	-0.0960450693964958	-0.145470529794693	+	0.00019222	60	60	60	3679
Q3KQU3-4;Q3KQU3;Q3KQU3-2;Q3KQU3-3;C9JIR3	Q3KQU3-4;Q3KQU3;Q3KQU3-2	MAP7 domain-containing protein 1	MAP7D1		-1.84253835678101	0.447004854679108	0.478996336460114	-0.21546396613121	0.433030664920807	0.34940505027771	0.231318235397339	0.508451461791992	+	0.000138958	9	9	9	177
Q3ZCM7;A0A075B736;Q5SQY0	Q3ZCM7;A0A075B736;Q5SQY0	Tubulin beta-8 chain	TUBB8		-2.9380407333374	0.325809419155121	0.38906055688858	0.353126049041748	0.477435886859894	0.386509388685226	0.125021576881409	0.372197449207306	+	0	12	3	3	234
Q53G59;Q53G59-2;J3QSX3;Q9H7R2	Q53G59;Q53G59-2;J3QSX3	Kelch-like protein 12	KLHL12		-2.29255151748657	0.424445301294327	0.451879262924194	0.15295036137104	0.522535741329193	0.171889245510101	0.082153856754303	0.352137207984924	+	5.12821e-05	14	14	14	278
Q53GT1;Q53GT1-3;C9J191;C9JHG1;H7BZZ5;C9J2T1;C9J5F8;C9JLE9	Q53GT1;Q53GT1-3	Kelch-like protein 22	KLHL22		-2.57051205635071	0.607523560523987	0.336765050888062	0.463037133216858	0.21547532081604	0.319623947143555	0.204286590218544	0.396100103855133	+	0	16	16	16	215
Q5GLZ8-3;Q5GLZ8-2;Q5GLZ8;Q5GLZ8-6;H0Y6K7;D6RCL5;Q5GLZ8-4;Q5GLZ8-5	Q5GLZ8-3;Q5GLZ8-2;Q5GLZ8;Q5GLZ8-6	Probable E3 ubiquitin-protein ligase HERC4	HERC4		-2.40251088142395	-0.304180920124054	0.631697416305542	0.75994336605072	0.11219833791256	-0.0644779950380325	0.882280945777893	0.318181276321411	+	0	35	35	35	500
Q5LJA5;Q9Y5K5-2;Q9Y5K5-4;Q9Y5K5-3;Q9Y5K5;Q5LJA9;Q5LJB0;H0Y6Y4;H0Y4E0;H0Y636;H0Y4K0	Q5LJA5;Q9Y5K5-2;Q9Y5K5-4;Q9Y5K5-3;Q9Y5K5;Q5LJA9;Q5LJB0;H0Y6Y4	Ubiquitin carboxyl-terminal hydrolase;Ubiquitin carboxyl-terminal hydrolase isozyme L5	UCHL5		-2.45607423782349	-0.0742287933826447	0.384420305490494	0.342787086963654	-0.0290444176644087	0.809719681739807	0.295557379722595	0.790100932121277	+	0	21	21	21	938
Q5T447;Q5T447-2	Q5T447	E3 ubiquitin-protein ligase HECTD3	HECTD3		-0.00604144483804703	-0.288604885339737	-0.490434408187866	0.200341194868088	-0.267484843730927	-0.714431405067444	-0.579102277755737	2.23657846450806	+	0	18	18	18	74
Q5T4S7-3;Q5T4S7-4;Q5T4S7;Q5T4S7-2;Q5T4S7-5;A0A0A0MSW0;X6R960;X6RE05;Q5T4S7-6;Q5TBN9	Q5T4S7-3;Q5T4S7-4;Q5T4S7;Q5T4S7-2	E3 ubiquitin-protein ligase UBR4	UBR4		-2.47962236404419	0.0773263722658157	0.309082686901093	0.577664136886597	0.0459481030702591	0.569809079170227	0.578075647354126	0.390224128961563	+	0	231	231	231	11259
Q5TDH0;Q5TDH0-3;Q5TDH0-2;H0YII4;H0YI90	Q5TDH0;Q5TDH0-3;Q5TDH0-2	Protein DDI1 homolog 2	DDI2		0.275817215442657	-0.458012402057648	-0.3850017786026	-0.560637414455414	-0.793759942054749	1.80236458778381	-0.762824296951294	0.981371998786926	+	0	12	12	12	56
Q5UIP0-2;Q5UIP0;H7BZN3;H7C2B5	Q5UIP0-2;Q5UIP0	Telomere-associated protein RIF1	RIF1		-1.76842260360718	0.804394841194153	-0.0398681648075581	0.300980389118195	0.137594223022461	0.334895730018616	-0.030158955603838	0.535393714904785	+	4.14508e-05	16	16	16	165
Q5VTB9;Q5VTB9-3;Q5TDE7;Q5TDE8;H0Y7B1	Q5VTB9;Q5VTB9-3;Q5TDE7	E3 ubiquitin-protein ligase RNF220	RNF220		-2.27382898330688	0.483271330595016	0.576454877853394	0.651161730289459	0.719845354557037	0.425063222646713	0.507006645202637	-0.746887385845184	+	0	11	11	11	311
Q5XPI4;Q5XPI4-2;C9JS59;C9J266;C9JI97;F8WB91;C9JN91;H7C3U1	Q5XPI4;Q5XPI4-2;C9JS59;C9J266	E3 ubiquitin-protein ligase RNF123	RNF123		-2.66111946105957	0.0598652139306068	0.433372348546982	0.315169751644135	0.294313371181488	0.654267847537994	0.401969790458679	0.427802562713623	+	0	36	36	36	674
Q6DKK2;K7EKH7	Q6DKK2	Tetratricopeptide repeat protein 19, mitochondrial	TTC19		1.05389332771301	0.0488709062337875	-0.271539866924286	0.463662207126617	0.344345569610596	0.37349259853363	-1.56778717041016	0.0740495026111603	+	0.00139887	3	3	3	8
Q6ICB0	Q6ICB0	Desumoylating isopeptidase 1	DESI1		-1.6269816160202	1.12908339500427	-0.0977566093206406	-0.118245393037796	0.498549699783325	0.639616906642914	-0.143324375152588	0.653703212738037	+	0	6	6	6	154
Q6NSI4;Q6NSI4-4;Q6NSI4-2;B1AQ74;Q6NSI4-3	Q6NSI4;Q6NSI4-4;Q6NSI4-2;B1AQ74;Q6NSI4-3	Uncharacterized protein CXorf57	CXorf57		-2.59257459640503	0.0749247297644615	0.552831411361694	0.190328150987625	0.128038674592972	0.129754453897476	0.242430508136749	0.356534510850906	+	0	22	22	22	332
Q6P2P2;Q6P2P2-2	Q6P2P2;Q6P2P2-2	Putative protein arginine N-methyltransferase 9	PRMT9		-1.95755481719971	0.277478396892548	0.630650520324707	0.347692370414734	0.231150895357132	0.436275482177734	-0.0737817734479904	0.259687513113022	+	4.28954e-05	14	14	14	160
Q6P2Q9;I3L0J9;I3L3Z8;I3L1T8	Q6P2Q9	Pre-mRNA-processing-splicing factor 8	PRPF8		-0.967930793762207	0.414076685905457	0.599647581577301	0.261765718460083	-0.0116836931556463	0.337450355291367	0.289078116416931	0.135602831840515	+	0.000437895	62	62	62	887
Q6PI48	Q6PI48	Aspartate--tRNA ligase, mitochondrial	DARS2		-1.80942416191101	0.737300395965576	0.124152727425098	0.341507017612457	0.574404835700989	0.63513445854187	0.331214845180511	0.481695890426636	+	0	8	8	8	90
Q6PID8;Q6PID8-2;C9JRX2	Q6PID8;Q6PID8-2	Kelch domain-containing protein 10	KLHDC10		-1.57220768928528	0.465166717767715	0.899027049541473	0.150901928544044	0.568603992462158	0.276001989841461	-1.1567599773407	0.258096933364868	+	0.000190909	6	6	6	121
Q6RW13;Q6RW13-2	Q6RW13;Q6RW13-2	Type-1 angiotensin II receptor-associated protein	AGTRAP		-1.635213971138	0.187075763940811	0.989431858062744	0.995515525341034	-0.366296410560608	-0.379747271537781	0.679851651191711	0.130614072084427	+	0	2	2	2	162
Q6ZRV2;J3KPS2	Q6ZRV2;J3KPS2	Protein FAM83H	FAM83H		0.946425080299377	1.06469166278839	-0.60432505607605	0.8375324010849	-0.402986705303192	-0.771493315696716	-0.181546926498413	-0.362645328044891	+	0.00214411	6	6	6	43
Q6ZT12;Q6ZT12-2	Q6ZT12	E3 ubiquitin-protein ligase UBR3	UBR3		-1.33286952972412	0.36187344789505	0.116304740309715	-0.664609611034393	0.36129093170166	0.885650098323822	-0.855269193649292	1.20408701896667	+	0	22	22	0	232
Q709F0;D6RDI8;Q709F0-2;Q709F0-3;F8WEV0	Q709F0;D6RDI8;Q709F0-2;Q709F0-3;F8WEV0	Acyl-CoA dehydrogenase family member 11	ACAD11		-2.24083852767944	0.540014564990997	0.460036247968674	-0.0284439474344254	0.230830296874046	0.920826315879822	0.0268634464591742	0.436021506786346	+	0	15	15	15	205
Q71DI3	Q71DI3	Histone H3.2	HIST2H3A		-0.981722354888916	0.474492877721786	0.131087392568588	-0.304998427629471	0.685712099075317	0.27788981795311	0.059611227363348	0.879012584686279	+	0.00212766	4	1	1	112
Q71U36;Q71U36-2;Q13748;Q13748-2;Q6PEY2;F8VQQ4;V9GZ17	Q71U36;Q71U36-2;Q13748;Q13748-2;Q6PEY2	Tubulin alpha-1A chain;Tubulin alpha-3C/D chain;Tubulin alpha-3E chain	TUBA1A;TUBA3C;TUBA3E		-2.67394328117371	0.475182414054871	0.34407639503479	0.365965664386749	0.326155811548233	0.415252566337585	0.205774486064911	0.417241781949997	+	0	34	34	1	6872
Q75WM6	Q75WM6	Testis-specific H1 histone	H1FNT		-0.0366904214024544	0.0701095461845398	1.68584752082825	0.294177055358887	-0.302625238895416	-0.652216196060181	-0.300300419330597	-0.755523979663849	+	0.000206742	1	1	1	51
Q7L5D6;Q7L5D6-2;C9JPA8;C9JY46;C9JHN8	Q7L5D6;Q7L5D6-2	Golgi to ER traffic protein 4 homolog	GET4		-2.50173258781433	0.619930863380432	0.186221718788147	0.20519882440567	0.499844342470169	0.454229891300201	0.10855858027935	0.457349598407745	+	0	11	11	11	948
Q7L5Y9;E7ESC7;B4DVN3;B4DQT1;Q7L5Y9-3;Q7L5Y9-2;D6REW7;D6RE80;D6RIB6;Q7L5Y9-4;D6RDW4;Q7L5Y9-5;D6RA86;D6RID6;D6R8Z3	Q7L5Y9;E7ESC7;B4DVN3;B4DQT1;Q7L5Y9-3;Q7L5Y9-2;D6REW7;D6RE80;D6RIB6;Q7L5Y9-4	Macrophage erythroblast attacher	MAEA		-1.45263767242432	-1.02988529205322	0.0516249127686024	0.483028173446655	0.0127812772989273	0.905273914337158	0.32854175567627	1.09994029998779	+	0	20	20	20	341
Q7Z3C6;Q7Z3C6-2;Q7Z3C6-3;C9JD65;H7C152;C9JX27;C9IYZ9;C9JKV7;C9JDK4;C9JXG2;H7C1G6;C9JS65;C9JFV2;F2Z3I6	Q7Z3C6;Q7Z3C6-2;Q7Z3C6-3	Autophagy-related protein 9A	ATG9A		-1.65199303627014	0.539899349212646	0.683679044246674	1.01471042633057	0.434650123119354	-0.618952393531799	0.859739243984222	-0.22217008471489	+	0	15	15	15	221
Q7Z569;J3KNN7;Q7Z569-2	Q7Z569;J3KNN7;Q7Z569-2	BRCA1-associated protein	BRAP		-2.62725687026978	0.44651597738266	0.488160640001297	0.447862476110458	0.392147183418274	0.184823468327522	0.403606235980988	0.217012628912926	+	0	31	31	31	2015
Q7Z6Z7-3;Q7Z6Z7;H0Y659;A0A087X146;A0A1B0GXC7;A5YM72-2;A5YM72;A5YM72-4;A5YM72-5;A5YM72-3	Q7Z6Z7-3;Q7Z6Z7	E3 ubiquitin-protein ligase HUWE1	HUWE1		-2.70694065093994	0.211474746465683	0.433352589607239	0.454403728246689	0.282747209072113	0.385144650936127	0.426387816667557	0.329906582832336	+	0	215	215	1	22016
Q7Z7L7;X6RD87;X6RC68	Q7Z7L7	Protein zer-1 homolog	ZER1		-2.35019779205322	0.4411261677742	0.688306927680969	0.249799847602844	0.436044692993164	0.338200330734253	0.0253102779388428	0.382559299468994	+	0	18	18	18	453
Q86UK7-2;Q86UK7-3;Q86UK7;H3BQQ2;Q86UK7-4	Q86UK7-2;Q86UK7-3;Q86UK7;H3BQQ2	Zinc finger protein 598	ZNF598		-0.123696483671665	-0.0494537502527237	1.27273797988892	0.737448394298553	0.802752614021301	-1.36555624008179	-0.0947437360882759	-1.09513401985168	+	0.000143885	10	10	10	88
Q86UP2-2;Q86UP2-4;Q86UP2;Q86UP2-3;G3V4Y7;H0YJZ8;G3V5G2;G3V5P0;B7Z6P3;H0YJV5	Q86UP2-2;Q86UP2-4;Q86UP2;Q86UP2-3;G3V4Y7	Kinectin	KTN1		-2.36959481239319	0.595845103263855	0.0385584235191345	0.048354484140873	0.453091591596603	0.467451244592667	-0.0599523410201073	0.566844463348389	+	0.000205817	14	14	14	215
Q86Y82;B1AJQ6	Q86Y82;B1AJQ6	Syntaxin-12	STX12		-0.331393152475357	0.301199942827225	0.502890348434448	0.731127858161926	0.35751274228096	-0.980686068534851	0.554014801979065	-0.171589836478233	+	0.000787018	5	5	5	118
Q8IUQ4-2;Q8IUQ4;Q8IUQ4-3;H3BU09	Q8IUQ4-2;Q8IUQ4;Q8IUQ4-3	E3 ubiquitin-protein ligase SIAH1	SIAH1		-1.73680949211121	0.705751895904541	0.335403203964233	0.490271419286728	0.416907876729965	-0.152027949690819	0.718166887760162	-0.241271078586578	+	0	9	9	7	153
Q8IUR7;Q8IUR7-7;Q8IUR7-2;Q8IUR7-3;B7Z637;Q8IUR7-8;C9J2I1;C9JAA7;C9JBY2;H7C4J4;C9J8P8;H7C5H2	Q8IUR7;Q8IUR7-7;Q8IUR7-2;Q8IUR7-3;B7Z637;Q8IUR7-8	Armadillo repeat-containing protein 8	ARMC8		-2.39784049987793	-0.129999756813049	0.185010522603989	0.334369719028473	0.102448314428329	0.783644199371338	0.354824006557465	0.830276727676392	+	0	27	27	11	950
Q8IVM0;Q8IVM0-2	Q8IVM0;Q8IVM0-2	Coiled-coil domain-containing protein 50	CCDC50		-0.272157371044159	-0.20159900188446	0.285287827253342	0.184177130460739	-0.239213079214096	-1.22515881061554	2.07854175567627	-0.196009173989296	+	0	11	11	11	64
Q8IVV7;K7ENE2;K7ELH7;K4DI96	Q8IVV7;K7ENE2;K7ELH7	Glucose-induced degradation protein 4 homolog	GID4		-2.32277965545654	-0.213172554969788	0.201155453920364	0.227709755301476	0.139868393540382	0.921863853931427	0.216334372758865	0.982224822044373	+	0	10	10	10	393
Q8IWV7;A0A087WTJ9;Q8IWV7-2;H3BUC4;A0A0C4DGM0;H3BUZ4;H3BS20;H3BNQ6;H3BQF8	Q8IWV7;A0A087WTJ9	E3 ubiquitin-protein ligase UBR1	UBR1		-2.59822797775269	0.453887820243835	0.395931035280228	0.314049243927002	0.366925895214081	0.398519992828369	0.234055370092392	0.397575557231903	+	0	56	56	56	2148
Q8IWV8-4;Q8IWV8-2	Q8IWV8-4	E3 ubiquitin-protein ligase UBR2	UBR2		-2.57490205764771	0.468904495239258	0.474667340517044	0.29857936501503	0.377100586891174	0.421286404132843	0.197270601987839	0.429057836532593	+	0	69	69	3	3096
Q8N0X7	Q8N0X7	Spartin	SPG20		-2.9358766078949	0.121138662099838	0.55502450466156	0.384136468172073	0.1955286860466	0.443143784999847	0.358240485191345	0.378726303577423	+	0	19	19	19	748
Q8N163-2;Q8N163;G3V119;H0YB24;H0YC69;E5RFJ3;E5RGU7;H0YC58;E5RHJ4;E5RHH8	Q8N163-2;Q8N163;G3V119;H0YB24	Cell cycle and apoptosis regulator protein 2	CCAR2		-2.70409345626831	0.554154098033905	0.245507389307022	0.336760282516479	0.411547124385834	0.446718037128448	0.23359814286232	0.351854890584946	+	0	25	25	21	847
Q8TAT6;Q8TAT6-2;A0A0D9SFI9;I3L4U9;I3L3I1;I3L283	Q8TAT6;Q8TAT6-2	Nuclear protein localization protein 4 homolog	NPLOC4		-1.98373234272003	0.633117318153381	0.321932971477509	0.0455712601542473	0.921741604804993	0.573554158210754	-0.587607562541962	0.328849941492081	+	0	16	16	16	365
Q8WVM8;Q8WVM8-2;Q8WVM8-3;J3KNG4;G3V2M8;G3V4I1;G3V5F3;H0YJY1;G3V3K9;G3V363;H0YJS6	Q8WVM8;Q8WVM8-2;Q8WVM8-3	Sec1 family domain-containing protein 1	SCFD1		-2.23025631904602	0.682198882102966	-0.0261239223182201	0.287849307060242	0.351073324680328	0.782597541809082	-0.185979098081589	0.536030530929565	+	0	22	22	22	466
Q8WXE1-5;Q8WXE1-3;Q8WXE1-2;Q8WXE1;A0A0U1RQR9;A0A0U1RRM7;A0A0U1RQW3;A0A0U1RQJ8	Q8WXE1-5;Q8WXE1-3;Q8WXE1-2;Q8WXE1;A0A0U1RQR9;A0A0U1RRM7;A0A0U1RQW3;A0A0U1RQJ8	ATR-interacting protein	ATRIP		-0.888689160346985	-1.20141768455505	-0.0484254360198975	-0.176376730203629	0.834121942520142	0.937636256217957	0.91975998878479	0.667168140411377	+	0	2	2	2	61
Q92522	Q92522	Histone H1x	H1FX		0.60000866651535	0.355462729930878	0.407164931297302	0.375772297382355	0.578556835651398	-0.678788542747498	0.650192558765411	-1.30030190944672	+	0.00413793	2	2	2	49
Q92530;Q5QPM7;Q5QPM9;H0Y555;F5H4Z3	Q92530;Q5QPM7;Q5QPM9	Proteasome inhibitor PI31 subunit	PSMF1		-2.29426431655884	0.515322506427765	0.509070932865143	0.715042233467102	0.282637268304825	0.377784073352814	0.24350443482399	0.449857771396637	+	0	10	10	10	620
Q92616	Q92616	Translational activator GCN1	GCN1L1		-2.12229180335999	0.739210844039917	0.214683920145035	0.317248642444611	0.126058861613274	0.603036344051361	-0.00200522411614656	0.424594402313232	+	0	47	47	47	639
Q92624;K7EN61;K7EIZ9;K7ENN3	Q92624	Amyloid protein-binding protein 2	APPBP2		-2.33629989624023	0.61524498462677	0.672033965587616	0.137627422809601	0.440569221973419	0.102167218923569	-0.0971487835049629	0.225668758153915	+	0	15	15	15	280
Q92890;Q92890-1;Q92890-3;C9IZG3;C9JNP9;C9J6N9	Q92890;Q92890-1;Q92890-3;C9IZG3;C9JNP9	Ubiquitin fusion degradation protein 1 homolog	UFD1L		-1.21329951286316	0.743932366371155	0.617862284183502	-0.497761011123657	1.121018409729	0.443283021450043	-1.05898761749268	0.212347686290741	+	0.000206278	10	10	10	213
Q92905;E5RHH5;E5RHF2	Q92905;E5RHH5	COP9 signalosome complex subunit 5	COPS5		-2.06615447998047	0.141042426228523	0.522863388061523	0.35193145275116	0.0580355376005173	0.730302214622498	0.252382576465607	0.408957868814468	+	0	11	11	11	153
Q92995;Q92995-2;H7C5J3;H7C502	Q92995;Q92995-2;H7C5J3	Ubiquitin carboxyl-terminal hydrolase 13	USP13		-1.72620511054993	-1.5003741979599	0.625222206115723	0.792266488075256	-0.209791213274002	0.757231295108795	0.7537921667099	0.519262135028839	+	0	30	27	27	639
Q93008-1;Q93008;O00507;O00507-2;H7C2M9	Q93008-1;Q93008;O00507	Probable ubiquitin carboxyl-terminal hydrolase FAF-X;Probable ubiquitin carboxyl-terminal hydrolase FAF-Y	USP9X;USP9Y		-0.983303070068359	-0.685474336147308	-0.327433437108994	0.268343567848206	0.00424146838486195	0.6902996301651	0.24342069029808	1.37674260139465	+	0	31	31	31	291
Q93009-3;Q93009;H3BND8;F5H2X1;I3L2D8;H3BMF6;H3BUV0;H3BTM1;H3BRA2;H3BQD1	Q93009-3;Q93009;H3BND8	Ubiquitin carboxyl-terminal hydrolase 7;Ubiquitin carboxyl-terminal hydrolase	USP7		-1.2662947177887	-0.669308543205261	0.00149446725845337	0.336746990680695	0.144522786140442	0.781920790672302	0.605713605880737	0.114100702106953	+	0.000566735	21	21	21	141
Q93050-1;Q93050;Q93050-3;B7Z641;B7Z2A9;K7EM24;K7EN36;K7EPG4;K7EQW2;K7ELZ6;K7ERA0;K7ERA6;F5H1T6	Q93050-1;Q93050;Q93050-3;B7Z641;B7Z2A9;K7EM24;K7EN36;K7EPG4	V-type proton ATPase 116 kDa subunit a isoform 1;V-type proton ATPase subunit a	ATP6V0A1		0.313037872314453	-0.256945610046387	0.68093740940094	0.867152750492096	0.084426075220108	-1.09790623188019	0.399642646312714	-0.442671358585358	+	0.00256499	4	4	4	45
Q96AG4;I3L223	Q96AG4	Leucine-rich repeat-containing protein 59	LRRC59		-2.64273738861084	0.608188629150391	0.420547902584076	0.376972317695618	0.278222024440765	0.47047758102417	-0.0608436241745949	0.302240133285522	+	0	8	8	8	249
Q96BH1	Q96BH1	E3 ubiquitin-protein ligase RNF25	RNF25		-1.81466317176819	0.380242645740509	0.791584372520447	0.59176504611969	0.826997637748718	0.520968019962311	0.369277387857437	-1.29539108276367	+	0	11	11	11	438
Q96CG3	Q96CG3	TRAF-interacting protein with FHA domain-containing protein A	TIFA		-1.20054411888123	0.771867573261261	0.914245247840881	0.698697209358215	0.662305593490601	0.643659353256226	0.574970960617065	0.608046650886536	+	0.00282676	7	7	7	136
Q96CS3;D6RBG6	Q96CS3	FAS-associated factor 2	FAF2		-2.49090886116028	0.611997008323669	0.536730885505676	0.0700180009007454	0.264536619186401	0.547925114631653	-0.255916059017181	0.528664708137512	+	2.21607e-05	11	11	11	199
Q96E35	Q96E35	Zinc finger MYND domain-containing protein 19	ZMYND19		-0.60260409116745	-0.630354940891266	0.158098861575127	-0.0939146652817726	-0.0144448820501566	1.16206097602844	0.197182014584541	1.43738651275635	+	0	7	7	7	105
Q96EP0;Q96EP0-3;H0YKX0;A0A0B4J293;Q96EP0-2;H0YM13;H0YMG8;H0YKI4;H0YNJ0;H0YMG4;H0YNK5;H0YM57;H0YNC1;H0YM83;H0YMN0	Q96EP0;Q96EP0-3;H0YKX0;A0A0B4J293	E3 ubiquitin-protein ligase RNF31	RNF31		-1.08684980869293	0.262807965278625	-0.669238984584808	-0.42109751701355	0.0740667879581451	1.58878552913666	-0.383058905601501	1.39784944057465	+	0	25	25	25	299
Q96EV2;H0Y3K4;H7C0H2;H7BXM6;A8MTF7;Q96EV2-2	Q96EV2;H0Y3K4;H7C0H2	RNA-binding protein 33	RBM33		1.12703001499176	-0.107213981449604	0.0449181571602821	0.674842953681946	0.00315991044044495	-0.676493287086487	-0.246898844838142	-1.12521767616272	+	0.00497419	4	4	4	21
Q96EY1-2;Q96EY1;Q96EY1-3;I3L1T6	Q96EY1-2;Q96EY1;Q96EY1-3	DnaJ homolog subfamily A member 3, mitochondrial	DNAJA3		-2.57609415054321	0.381184071302414	0.272546261548996	0.45331072807312	0.250755369663239	0.506498038768768	0.243309840559959	0.443484365940094	+	0	13	13	13	385
Q96G74-3;Q96G74-5;A0A087WXV6;Q96G74-2;Q96G74;H7BZQ3;Q96G74-4	Q96G74-3;Q96G74-5;A0A087WXV6;Q96G74-2;Q96G74;H7BZQ3;Q96G74-4	OTU domain-containing protein 5	OTUD5		-2.60245990753174	0.0281465221196413	0.480663776397705	0.52748715877533	0.0245997440069914	0.351971983909607	0.739737093448639	0.35317862033844	+	0	22	22	22	1130
Q96J02-2;Q96J02;Q96J02-3;A0A1W2PR79;H0YBS9;Q9H0M0-6;Q9H0M0-3;Q9H0M0	Q96J02-2;Q96J02;Q96J02-3	E3 ubiquitin-protein ligase Itchy homolog	ITCH		-1.12003326416016	-0.949343621730804	0.617338597774506	0.753100752830505	-0.349490880966187	0.571857094764709	0.653343021869659	-0.676116645336151	+	4.17755e-05	13	13	12	159
Q96JG8;Q96JG8-4;Q96JG8-2;Q96JG8-3;D6RBW3	Q96JG8;Q96JG8-4;Q96JG8-2	Melanoma-associated antigen D4	MAGED4		-0.274442732334137	-0.707772493362427	-0.00532928854227066	-0.335443794727325	0.228111654520035	1.86818265914917	-0.0217739436775446	0.148816958069801	+	0	18	16	16	145
Q96RL1-3;Q96RL1;Q96RL1-2;Q96RL1-4	Q96RL1-3;Q96RL1;Q96RL1-2	BRCA1-A complex subunit RAP80	UIMC1		-0.360303193330765	-0.244705557823181	-0.62430876493454	-0.590195834636688	-0.0850112065672874	1.59970760345459	-0.855378866195679	1.14338517189026	+	0	6	6	6	56
Q96S55;Q96S55-2;Q96S55-3;Q96S55-4	Q96S55;Q96S55-2;Q96S55-3	ATPase WRNIP1	WRNIP1		-2.55695772171021	0.149822801351547	0.418495506048203	0.360425144433975	0.432784974575043	0.379066705703735	0.515073776245117	0.181688606739044	+	0	29	29	29	2311
Q96S59;Q96S59-2;Q96S59-3	Q96S59;Q96S59-2;Q96S59-3	Ran-binding protein 9	RANBP9		-2.56917810440063	-0.0862576961517334	0.253424495458603	0.322672486305237	0.112488254904747	0.727442681789398	0.350738942623138	0.80085289478302	+	0	24	24	21	1397
Q99436;Q5TBG5;Q99436-2	Q99436	Proteasome subunit beta type-7	PSMB7		-2.59640550613403	0.270430445671082	0.398161053657532	0.413083791732788	0.295864045619965	0.35787695646286	0.363512724637985	0.540291905403137	+	0	12	12	12	611
Q99460;Q99460-2;C9J9M4;F8WCE3	Q99460;Q99460-2	26S proteasome non-ATPase regulatory subunit 1	PSMD1		-2.59286046028137	0.00759235350415111	0.35479724407196	0.427586793899536	0.0941648408770561	0.695427775382996	0.331225514411926	0.68904983997345	+	0	47	47	1	2948
Q99614;H0YB37	Q99614;H0YB37	Tetratricopeptide repeat protein 1	TTC1		0.857809543609619	0.265127182006836	-0.36241027712822	-0.175483271479607	0.31348979473114	-0.953934788703918	0.651639938354492	-0.123143322765827	+	0.00107241	6	6	6	110
Q99733;Q99733-2;C9JZI7;A8MXH2;C9J6D1;E9PNW0;E9PJJ2;E9PS34;E9PNJ7;E9PKT8;E9PP22;H0YCI4;E9PKI2;C9J1B1	Q99733;Q99733-2;C9JZI7;A8MXH2;C9J6D1;E9PNW0;E9PJJ2;E9PS34;E9PNJ7;E9PKT8	Nucleosome assembly protein 1-like 4	NAP1L4		-1.75372767448425	0.961208462715149	0.519253730773926	0.0228675249963999	0.728954076766968	0.636766493320465	0.24647843837738	-0.410618185997009	+	0	12	11	11	427
Q9BPW8;H7C2U6;C9JDV8;F8WCR5	Q9BPW8;H7C2U6;C9JDV8	Protein NipSnap homolog 1	NIPSNAP1		-1.89128398895264	0.337241768836975	0.731684803962708	0.560068905353546	0.270670354366302	-0.0456566475331783	-0.00941057316958904	0.31184846162796	+	0	8	8	8	232
Q9BQ39;A0A087WVC1	Q9BQ39;A0A087WVC1	ATP-dependent RNA helicase DDX50	DDX50		1.03674387931824	-0.1958167552948	-0.498291820287704	0.605936050415039	0.195956379175186	-0.489349663257599	-0.159648269414902	-0.874426960945129	+	0.00320539	7	5	5	44
Q9BQ70;H3BQ53;Q9H7D3;H3BSP8;H3BTU3;Q9H384;H3BMJ8;H3BSS3;H3BS87;H3BRP4;H3BR53	Q9BQ70;H3BQ53	Transcription factor 25	TCF25		-1.33763980865479	0.712671995162964	-0.039059542119503	0.326790750026703	0.765012383460999	-0.372779309749603	0.502092838287354	0.0576926581561565	+	0.00141573	14	14	14	146
Q9BQE3;F5H5D3;A0A1W2PQM2	Q9BQE3;F5H5D3;A0A1W2PQM2	Tubulin alpha-1C chain	TUBA1C		-2.6023473739624	0.257082879543304	0.417908817529678	0.433728635311127	0.449198961257935	0.549606800079346	-0.0622956603765488	0.433731108903885	+	0	33	2	2	333
Q9BSJ8-2;Q9BSJ8;F8VZB1	Q9BSJ8-2;Q9BSJ8	Extended synaptotagmin-1	ESYT1		-2.50500774383545	0.542110562324524	0.486997306346893	0.455378592014313	0.172855108976364	0.31266313791275	0.228034228086472	0.260374933481216	+	0	24	24	24	507
Q9BSL1	Q9BSL1	Ubiquitin-associated domain-containing protein 1	UBAC1		-2.43587446212769	0.056996263563633	0.456961423158646	0.43506646156311	0.306091725826263	0.482426583766937	0.376839518547058	0.44150298833847	+	0	17	17	17	534
Q9BT78;D6RAX7;D6RFN0;Q9BT78-2;D6RD63	Q9BT78;D6RAX7;D6RFN0;Q9BT78-2;D6RD63	COP9 signalosome complex subunit 4	COPS4		-2.55508971214294	0.0764121860265732	0.377872586250305	0.436440736055374	0.124801531434059	0.514880061149597	0.220634639263153	0.522665023803711	+	0	17	17	17	591
Q9BUF5;K7ESM5;K7EL29;K7ES63;K7EN98;K7ESQ3;K7EQT3;K7EJ64;K7ERA8;K7EJZ4;K7EPE5;K7EK43	Q9BUF5;K7ESM5	Tubulin beta-6 chain	TUBB6		-2.16210150718689	0.562971591949463	0.223159551620483	0.304077297449112	0.33987557888031	0.61590039730072	0.094789169728756	0.394666343927383	+	0	25	13	11	463
Q9BV68-2;K7EIY6;Q9BV68;U3KQF4	Q9BV68-2;K7EIY6;Q9BV68	E3 ubiquitin-protein ligase RNF126	RNF126		-2.59033751487732	0.404747247695923	0.454401224851608	0.416072517633438	0.315410405397415	0.312305569648743	0.368531048297882	0.315749168395996	+	0	10	10	10	1076
Q9BVA1	Q9BVA1	Tubulin beta-2B chain	TUBB2B		-2.75531840324402	0.470626205205917	0.445797920227051	0.43065470457077	0.402430176734924	0.400275111198425	0.417476385831833	0.405547678470612	+	0	29	7	1	405
Q9BW61	Q9BW61	DET1- and DDB1-associated protein 1	DDA1		-1.82208943367004	0.777297377586365	-0.0282208696007729	0.314209073781967	0.744316935539246	-0.0711112543940544	0.840402781963348	-0.0371048524975777	+	0	4	4	4	122
Q9BYM8;Q9BYM8-3;G3XAG9;B4DML5;H0Y4S7;Q9BYM8-4;A6PVK0;A6PVJ6;A6PVJ7;Q5JWR1	Q9BYM8;Q9BYM8-3;G3XAG9;B4DML5	RanBP-type and C3HC4-type zinc finger-containing protein 1	RBCK1		-0.353128850460052	-0.136237010359764	-0.387165307998657	-0.375012904405594	-0.962698340415955	1.70681977272034	-0.260614275932312	1.39754009246826	+	0	7	7	7	63
Q9C0C7;Q9C0C7-4;Q9C0C7-2;Q9C0C7-3;Q9C0C7-5;A0A075B6T1;Q9C0C7-6;H0YE34	Q9C0C7;Q9C0C7-4;Q9C0C7-2;Q9C0C7-3;Q9C0C7-5;A0A075B6T1;Q9C0C7-6	Activating molecule in BECN1-regulated autophagy protein 1	AMBRA1		-2.56255984306335	0.565839052200317	0.399304628372192	0.335550367832184	0.382801473140717	0.306062400341034	0.224166333675385	0.187051385641098	+	0	45	45	45	1354
Q9C0C9;K7ES11;K7EQ12	Q9C0C9;K7ES11	E2/E3 hybrid ubiquitin-protein ligase UBE2O	UBE2O		-2.47377872467041	0.607244729995728	0.443452537059784	0.294071316719055	0.524818122386932	0.44383642077446	0.252747535705566	-0.0903722941875458	+	0	44	44	44	2216
Q9C0D3;A8DPD7;Q9C0D3-2	Q9C0D3;A8DPD7	Protein zyg-11 homolog B	ZYG11B		-2.61285877227783	0.406785190105438	0.783751368522644	0.238315582275391	0.672892451286316	0.164785653352737	0.0400275737047195	0.112377360463142	+	0	13	13	13	210
Q9C0J8	Q9C0J8	pre-mRNA 3 end processing protein WDR33	WDR33		1.10617780685425	0.954203486442566	0.922598481178284	0.0241426005959511	-0.906570851802826	-0.761249661445618	-0.504130005836487	-0.602960765361786	+	0.00354153	3	3	3	42
Q9GZT3-2;Q9GZT3;A0A087WUN7;H0YJ40;G3V4X6;G3V2S9;H0YJW7;H0YJ07;H0YJU7;H0YJI1	Q9GZT3-2;Q9GZT3;A0A087WUN7;H0YJ40;G3V4X6;G3V2S9;H0YJW7	SRA stem-loop-interacting RNA-binding protein, mitochondrial	SLIRP		-0.0546680241823196	0.465173125267029	-0.605859041213989	-0.372411280870438	0.304320245981216	1.37068259716034	0.195857524871826	-0.942802011966705	+	0.000147783	8	8	8	185
Q9H0E2;E7EN89;E9PP67;E9PQ25;F2Z2Y8;Q9H0E2-2;E9PNS3	Q9H0E2;E7EN89;E9PP67;E9PQ25;F2Z2Y8;Q9H0E2-2	Toll-interacting protein	TOLLIP		-1.28847289085388	0.242551550269127	0.866922199726105	0.350134670734406	0.758312523365021	0.209250301122665	0.254224210977554	-0.318873524665833	+	0	4	4	4	149
Q9H0F6-2;Q9H0F6	Q9H0F6-2;Q9H0F6	Sharpin	SHARPIN		-0.519863128662109	-0.182212799787521	-0.403733253479004	-0.457675397396088	-0.0929930359125137	1.6066198348999	-1.070387840271	1.43377351760864	+	0	5	5	5	77
Q9H1A4;H0Y564;F8WAS1	Q9H1A4;H0Y564	Anaphase-promoting complex subunit 1	ANAPC1		-2.46443367004395	0.608617782592773	0.305199801921844	0.174647524952888	0.363089621067047	0.432339310646057	0.0336093716323376	0.486831933259964	+	0	18	18	18	289
Q9H2C0	Q9H2C0	Gigaxonin	GAN		-2.44696259498596	0.590901136398315	0.432953238487244	0.337466239929199	0.442704886198044	0.291215062141418	0.273769527673721	0.241726756095886	+	0	20	20	20	733
Q9H7D7-2	Q9H7D7-2	WD repeat-containing protein 26	WDR26		-2.44993853569031	-0.0215640775859356	0.307450652122498	0.354990482330322	0.208215862512589	0.653863906860352	0.339384794235229	0.727926313877106	+	0	29	29	2	1384
Q9H871;Q9H871-2	Q9H871	Protein RMD5 homolog A	RMND5A		-2.43432879447937	-0.271720319986343	0.351731896400452	0.187180876731873	0.0230693481862545	0.886968851089478	0.250567138195038	0.947436690330505	+	0	19	19	19	537
Q9NPD8	Q9NPD8	Ubiquitin-conjugating enzyme E2 T	UBE2T		-0.638547420501709	0.228046894073486	1.20825946331024	0.437696874141693	0.276570558547974	-0.586995422840118	0.879448413848877	-1.34250938892365	+	0	4	4	4	117
Q9NQH7-4;Q9NQH7;Q9NQH7-2;Q9NQH7-3;Q9NQH7-5	Q9NQH7-4;Q9NQH7;Q9NQH7-2	Probable Xaa-Pro aminopeptidase 3	XPNPEP3		-2.40417385101318	0.341023564338684	0.646943688392639	0.532539546489716	0.32054990530014	-0.0360597297549248	0.498705446720123	0.0716458559036255	+	0	9	9	9	242
Q9NR09;H7C3P0;H7C094;REV__Q96C03;REV__Q96C03-3;REV__Q9NR09	Q9NR09	Baculoviral IAP repeat-containing protein 6	BIRC6		-2.45361328125	0.531223714351654	0.36824494600296	0.454469501972198	0.758609116077423	-0.124406091868877	-0.232467755675316	-0.0479309745132923	+	0	59	59	59	637
Q9NR28-2;Q9NR28;A0A024RBT2;Q9NR28-3;F5H796;F5GXT8;F5GYH3;F5GX50;H7BZK7;F5H0Q4;H7BZQ7	Q9NR28-2;Q9NR28;A0A024RBT2;Q9NR28-3;F5H796;F5GXT8;F5GYH3;F5GX50	Diablo homolog, mitochondrial	DIABLO		-2.5167875289917	0.674674153327942	0.211533829569817	-0.181496858596802	0.441801011562347	0.593149423599243	0.209960430860519	0.577914714813232	+	0	10	10	10	645
Q9NRR5;Q9NRR5-2;C9IYQ4;Q9H347	Q9NRR5	Ubiquilin-4	UBQLN4		-2.64368653297424	0.454160153865814	0.181318283081055	0.11935256421566	0.239677309989929	0.851268589496613	-0.0348276272416115	0.410566627979279	+	0	16	16	12	651
Q9NS91;F8WE49;C9J0Q4;H7C3I2;H7C0A5;F8WFA6;F8WAZ7	Q9NS91;F8WE49	E3 ubiquitin-protein ligase RAD18	RAD18		-2.41524124145508	0.318319380283356	0.620071709156036	0.388640344142914	0.405864238739014	0.168249636888504	0.527267813682556	0.121845558285713	+	0	24	24	24	964
Q9NUJ1;Q9NUJ1-2;Q9NUJ1-3	Q9NUJ1;Q9NUJ1-2	Mycophenolic acid acyl-glucuronide esterase, mitochondrial	ABHD10		-2.27212238311768	0.147631227970123	0.559329271316528	0.637439966201782	0.266683161258698	0.140380203723907	0.625383377075195	0.0312472768127918	+	0	17	17	17	955
Q9NVW2;Q9NVW2-2	Q9NVW2;Q9NVW2-2	E3 ubiquitin-protein ligase RLIM	RLIM		-2.33866882324219	0.538593471050262	0.638732969760895	0.450667440891266	0.229596242308617	-0.0214062351733446	0.466894656419754	0.0686748623847961	+	0	16	16	16	505
Q9NWU2	Q9NWU2	Glucose-induced degradation protein 8 homolog	GID8		-2.63193011283875	0.0521871782839298	0.321520000696182	0.365578830242157	0.13891875743866	0.646306574344635	0.339371204376221	0.706333160400391	+	0	15	15	15	1364
Q9NWV8;J3KQS6;M0R0I0;M0R3F4;M0R2A4;M0R2K3;M0R193;M0R2I2;Q9NWV8-3;Q9NWV8-2;M0QYV1;M0QXG9	Q9NWV8;J3KQS6;M0R0I0	BRISC and BRCA1-A complex member 1	BABAM1		-0.845210194587708	-0.131365150213242	-1.18022179603577	0.332736194133759	0.403305560350418	1.09444439411163	-0.170170426368713	0.871362566947937	+	0	8	8	8	205
Q9NXR7;Q9NXR7-4;Q9NXR7-3;Q9NXR7-1;F8W733;C9J2G0;A0A075B7D2	Q9NXR7;Q9NXR7-4;Q9NXR7-3;Q9NXR7-1;F8W733	BRCA1-A complex subunit BRE	BRE		-1.88028955459595	-0.325159639120102	-0.229092821478844	0.0393131300806999	0.706334352493286	1.32971453666687	-0.25064080953598	0.873509049415588	+	0	8	8	8	271
Q9P0J7;C9J3I2;C9JSW5	Q9P0J7	E3 ubiquitin-protein ligase KCMF1	KCMF1		-2.46827459335327	0.134567156434059	0.361611902713776	0.638295233249664	0.040879599750042	0.533236384391785	0.628365755081177	0.396120429039001	+	0	11	11	11	718
Q9UBC2-2;M0R165;Q9UBC2-3;Q9UBC2;Q9UBC2-4;M0R2S2;M0R3I1;M0R1V5;K7EJR2;M0R330;M0QX30	Q9UBC2-2;M0R165;Q9UBC2-3;Q9UBC2;Q9UBC2-4;M0R2S2	Epidermal growth factor receptor substrate 15-like 1	EPS15L1		-1.04932272434235	-0.380240738391876	1.11110639572144	0.649733662605286	-0.310455560684204	-0.840297341346741	1.36974549293518	-0.956331074237823	+	0	26	26	24	151
Q9UHD9	Q9UHD9	Ubiquilin-2	UBQLN2		-2.29846262931824	0.244691401720047	0.499589115381241	-0.153181299567223	0.337144732475281	0.892266273498535	-0.256007701158524	0.811475396156311	+	0	9	5	5	205
Q9UK73;H3BT12;H3BTV3	Q9UK73	Protein fem-1 homolog B	FEM1B		-2.51618146896362	0.334986448287964	0.595482349395752	0.298432201147079	0.436786741018295	0.390961408615112	0.231109902262688	0.167693197727203	+	0	20	20	20	333
Q9UKB1-2;Q9UKB1-3;Q9UKB1;E5RGC1	Q9UKB1-2;Q9UKB1-3;Q9UKB1	F-box/WD repeat-containing protein 11	FBXW11		-1.28617763519287	1.17224705219269	0.691269218921661	0.083675891160965	0.724084675312042	-0.581917703151703	0.404409050941467	-0.352301001548767	+	0.00107031	12	12	7	149
Q9UL63;C9J7E8;Q9UL63-2;F8WEY7;C9JXB0;C9JVL5;C9JWX9	Q9UL63;C9J7E8;Q9UL63-2	Muskelin	MKLN1		-2.6227285861969	0.0535337515175343	0.279189258813858	0.286825746297836	0.178779602050781	0.679001450538635	0.31448170542717	0.74870890378952	+	0	36	36	36	1110
Q9ULX3;H3BUR4	Q9ULX3;H3BUR4	RNA-binding protein NOB1	NOB1		-0.274774461984634	-0.909542262554169	1.04212081432343	1.06205427646637	-0.859670162200928	-0.307173520326614	0.804517865180969	-0.248241692781448	+	0.00445677	8	8	8	119
Q9UMX0;Q9UMX0-2;Q9UMX0-3;Q9UMX0-4;H0YDS0;H0YEZ9	Q9UMX0;Q9UMX0-2;Q9UMX0-3	Ubiquilin-1	UBQLN1		-2.56824493408203	0.331961631774902	0.35040557384491	0.159677669405937	0.437234312295914	0.626512169837952	0.192745298147202	0.540291547775269	+	0	16	12	10	329
Q9UNF1;Q5H909;Q9UNF1-2;Q5H907;A0A087X070;G5E9N2;Q12816-5;Q12816-2;Q12816-3;Q12816-4;Q12816	Q9UNF1;Q5H909;Q9UNF1-2;Q5H907	Melanoma-associated antigen D2	MAGED2		-2.09453439712524	0.787513852119446	-0.158156424760818	0.370887935161591	0.499371767044067	0.671680331230164	0.302220344543457	0.235291466116905	+	0.000780488	13	12	12	136
Q9UNM6;A0A087WUL9;Q9UNM6-2;J3KNQ3;E9PL38;H0YD73;E9PQG3;E9PPD2;F8W8J6	Q9UNM6;A0A087WUL9;Q9UNM6-2;J3KNQ3;E9PL38	26S proteasome non-ATPase regulatory subunit 13	PSMD13		-2.40204572677612	0.0468916520476341	0.332281082868576	0.379491746425629	-0.0187981873750687	0.788670539855957	0.370373368263245	0.687388777732849	+	0	27	27	27	1320
Q9UNS2;Q9UNS2-2;H7C3P9;J3QKR0;C9JLV5;J3QL22;J3QS85;J3KTQ1;K7ES36	Q9UNS2;Q9UNS2-2;H7C3P9	COP9 signalosome complex subunit 3	COPS3		-1.8734667301178	-0.0716748386621475	0.397804021835327	0.510988354682922	-0.0530662909150124	0.820129096508026	-0.0773136764764786	0.799498558044434	+	0	5	5	5	231
Q9UPU5;A0A0U1RQI9	Q9UPU5	Ubiquitin carboxyl-terminal hydrolase 24	USP24		-1.54741740226746	-1.36904287338257	0.362035751342773	0.300353854894638	-0.271906942129135	1.14265632629395	0.509380340576172	1.01115822792053	+	0	55	55	55	652
Q9UQE7	Q9UQE7	Structural maintenance of chromosomes protein 3	SMC3		-2.22310638427734	1.11787831783295	-0.0202002078294754	-0.0918647646903992	0.130817785859108	0.394197940826416	0.155054688453674	0.45179271697998	+	0	22	22	22	252
Q9Y277;Q9Y277-2;E5RJN6;E5RHZ6;E5RK27;E5RFP6;E5RHE1	Q9Y277;Q9Y277-2;E5RJN6;E5RHZ6	Voltage-dependent anion-selective channel protein 3	VDAC3		-2.05647301673889	1.08753299713135	-0.105327859520912	0.4593825340271	0.404354810714722	0.513838589191437	-0.148861736059189	0.535589218139648	+	0	10	10	10	147
Q9Y2X3;H7BZ72;F8WED0	Q9Y2X3	Nucleolar protein 58	NOP58		-2.15612483024597	0.284781128168106	0.104488611221313	0.376280337572098	-0.100114494562149	0.391015887260437	0.105513155460358	0.298501253128052	+	0.000432203	12	12	12	193
Q9Y305-4	Q9Y305-4	Acyl-coenzyme A thioesterase 9, mitochondrial	ACOT9		-2.08588862419128	0.523102939128876	0.59457141160965	0.446318060159683	0.300575137138367	-0.151343077421188	0.540313243865967	0.230019986629486	+	0	23	23	2	417
Q9Y3I1;Q9Y3I1-3;Q9Y3I1-2;F8WBR0;F8WDR9	Q9Y3I1;Q9Y3I1-3;Q9Y3I1-2	F-box only protein 7	FBXO7		-2.51262331008911	0.479009509086609	0.596002817153931	0.639587163925171	0.251420229673386	0.444229483604431	0.194146916270256	0.395053327083588	+	0	14	14	14	637
Q9Y490;H0YMT1;A0A1B0GVU7;Q9Y4G6	Q9Y490	Talin-1	TLN1		1.02013683319092	-0.054624155163765	0.715313255786896	0.311237215995789	-0.767114996910095	-0.433513790369034	-0.143140122294426	0.0302194729447365	+	4.12371e-05	23	23	23	138
Q9Y4B6;Q9Y4B6-2;Q9Y4B6-3	Q9Y4B6;Q9Y4B6-2;Q9Y4B6-3	Protein VPRBP	VPRBP		-2.66594505310059	0.273157626390457	0.409511417150497	0.409081906080246	0.278630793094635	0.38800522685051	0.360966563224792	0.458883851766586	+	0	45	45	45	1204
Q9Y4C2;Q9Y4C2-2;C9JD13;C9K0E7;C9J9F4	Q9Y4C2;Q9Y4C2-2	TRPM8 channel-associated factor 1	TCAF1		-2.54849910736084	0.253941357135773	0.612497210502625	0.328445941209793	0.0847153216600418	0.0332698225975037	0.610199868679047	0.431883215904236	+	0	30	30	30	943
Q9Y4L5	Q9Y4L5	E3 ubiquitin-protein ligase RNF115	RNF115		-2.32223176956177	0.59149181842804	0.533141791820526	0.590840458869934	0.431694984436035	-0.339259624481201	0.610502779483795	0.0651261806488037	+	0	10	10	10	265
Q9Y597-2;Q9Y597;H0Y566;H0Y5P8	Q9Y597-2;Q9Y597;H0Y566	BTB/POZ domain-containing protein KCTD3	KCTD3		-0.781220316886902	1.14326786994934	0.546173691749573	-0.371621876955032	0.760344505310059	0.586428463459015	-0.789002656936646	-0.0558133199810982	+	0.00140602	8	6	6	88
Q9Y5J9;G3XAN8;E9PIR3	Q9Y5J9;G3XAN8	Mitochondrial import inner membrane translocase subunit Tim8 B	TIMM8B		-2.23958110809326	0.60581648349762	-0.3763707280159	-0.146528080105782	0.559405446052551	0.905226230621338	-0.00467749126255512	0.881250023841858	+	0	6	6	6	290
Q9Y5L4;K7EIT2	Q9Y5L4;K7EIT2	Mitochondrial import inner membrane translocase subunit Tim13	TIMM13		-1.82452344894409	0.660247206687927	-0.542951345443726	-0.328986644744873	0.419406354427338	1.13463127613068	-0.555494904518127	1.19657325744629	+	0	7	7	7	293
Q9Y5Q9;Q9Y5Q9-2;F8WC64;H7C0C0;H0YFI7	Q9Y5Q9;Q9Y5Q9-2	General transcription factor 3C polypeptide 3	GTF3C3		-1.48031079769135	0.767133593559265	0.30644965171814	0.22928774356842	0.0650307461619377	0.598194479942322	-0.0310757458209991	0.0441633649170399	+	0.00146269	8	8	8	154
Q9Y5V3;Q9Y5V3-2	Q9Y5V3;Q9Y5V3-2	Melanoma-associated antigen D1	MAGED1		-2.62985944747925	0.485383689403534	0.426782190799713	0.35820996761322	0.333065390586853	0.363521754741669	0.348918735980988	0.258715271949768	+	0	21	21	18	790
Q9Y6I4;Q6JHV3;H0YMI4;H0YKU8;Q9Y6I4-2;H0YLB7;H0YL81;H0YLG0;H0YM72;H0YMP6;H0YLJ0;H0YNX9;H0YNK1;H0YMW1	Q9Y6I4;Q6JHV3;H0YMI4;H0YKU8;Q9Y6I4-2;H0YLB7	Ubiquitin carboxyl-terminal hydrolase 3;Ubiquitin carboxyl-terminal hydrolase	USP3		-1.87315392494202	0.468526989221573	0.454979538917542	-0.180019035935402	0.306403338909149	0.862434923648834	0.0444172471761703	0.91631031036377	+	0	21	21	21	377
Q9Y6Y8;Q9Y6Y8-2;A0A0C4DH82;H7C0V8;H7C4C4	Q9Y6Y8;Q9Y6Y8-2	SEC23-interacting protein	SEC23IP		-2.19261288642883	0.43353283405304	0.375942468643188	0.325582683086395	0.183575659990311	0.615092098712921	0.451627105474472	0.331456303596497	+	0	18	18	18	295
R4GMR5;P48556;K7EJR3;K7EJC1;K7ERW6;K7ENY6	R4GMR5;P48556;K7EJR3	26S proteasome non-ATPase regulatory subunit 8	PSMD8		-2.3851056098938	-0.158932164311409	0.445946395397186	0.535955667495728	-0.17875625193119	0.756584882736206	0.416579008102417	0.691420555114746	+	0	13	13	13	601
R4GNH3;E9PN50	R4GNH3;E9PN50		PSMC3		-2.6026885509491	0.0308206435292959	0.400324702262878	0.46649307012558	0.0728676915168762	0.723505556583405	0.335434973239899	0.665649771690369	+	0	26	26	1	1593

## Sheet: 4_Fig.3c_PD Ub xAcK correlation
Correlation heatmap values of significantly enriched interactors of the differently modified Ub variants (related to Figure 3c (log 2 values and Z-scored))
Column1	Column2	Column3	Column4	Column5	Column6	Column7	Column8	Column9
beads	Ub 11A	Ub 11AcK	Ub 11KeK	Ub 11Q	Ub 11R	Ub 11TFAcK	Ub	Name
NaN	-0.463680326938629	-0.322247952222824	-0.328128725290298	-0.56450355052948	-0.729163229465485	-0.423317700624466	-0.593358099460602	beads
-0.463680326938629	NaN	-0.0210642088204622	0.00788912363350391	0.511605322360992	0.145951256155968	0.0646457821130753	0.0443379320204258	Ub 11A
-0.322247952222824	-0.0210642088204622	NaN	0.402898579835892	0.162169054150581	0.0126130497083068	0.21759794652462	-0.0188166052103043	Ub 11AcK
-0.328128725290298	0.00788912363350391	0.402898579835892	NaN	0.00407515792176127	-0.0069908257573843	0.349630206823349	-0.0321707651019096	Ub 11KeK
-0.56450355052948	0.511605322360992	0.162169054150581	0.00407515792176127	NaN	0.279791325330734	0.181658998131752	0.160625785589218	Ub 11Q
-0.729163229465485	0.145951256155968	0.0126130497083068	-0.0069908257573843	0.279791325330734	NaN	0.102330401539803	0.706268787384033	Ub 11R
-0.423317700624466	0.0646457821130753	0.21759794652462	0.349630206823349	0.181658998131752	0.102330401539803	NaN	-0.000417875766288489	Ub 11TFAcK
-0.593358099460602	0.0443379320204258	-0.0188166052103043	-0.0321707651019096	0.160625785589218	0.706268787384033	-0.000417875766288489	NaN	Ub

## Sheet: 5_Fig.4_in cell_ncAA incorp_WB
			Figure 4a - Western blot																						Figure 4b quantification
																									Incorporation 120 vs AcK, KeK, TFAcK
																				Thermo Scientific™ PageRuler™ Prestained Protein Ladder
																										[mM]	raw (values - Background)		normalized to respective wt sample	%
																									WT		404464		1	100
																									AcK	0.5	392617		0.970711	97.0711
																										1	356728		0.881977	88.1977
																										2	336797		0.832699	83.2699
																									WT		194706		1	100
																									KeK	0.5	431528		2.21631	221.631
																										1	397702		2.04258	204.258
																										2	453362		2.32845	232.845
																									WT		257012		1	100
																									TFAcK	0.5	103285		0.40187	40.187
																										1	118913		0.462676	46.2676
																										2	174524		0.67905	67.905
			Figure 4c - Western blot

## Sheet: 6_Fig.5_in cell_trans_WB+Luci
			Figure 5a - Western blot
																									Luciferase activity			each row = transfections performed on the same day
																							Thermo Scientific™ PageRuler™ Prestained Protein Ladder			5a
																										relative									normalized
																										wt	R273H	120TAG	120AcK	120KeK	120TFAcK	ctrl			wt	R273H	120TAG	120AcK	120KeK	120TFAcK	ctrl
																										1	0.0121473	0.0156009	1.10239	0.0431695	0.625505	0.0141315			163882	1990.71	2556.7	180661	7074.68	102509	2315.9
																										1	0.0123	0.0137	0.8533	0.0424	0.5325	0.0162			190486	2351.76	2616.04	162541	8072.69	101429	3089.69
																										1	0.0175226	0.016	0.927	0.0379458	0.641219	0.0181545			134662	2359.63	2108.22	124789	5109.85	86347.7	2444.72
																										1	0.0173736	0.022742	0.642434	0.0525579	0.257915	0.0207349			32152.3	558.601	731.209	20655.8	1689.86	8292.58	666.676
																										5d
																										relative									normalized
																										wt	R273H	120Q	120R	ctrl					wt	R273H	120Q	120R	ctrl
																										1	0.0121473	1.17138	1.14041	0.0141315					163882	1990.71	191967	186891	2315.9
																										1	0.0123	1.2406	1.1871	0.0162					190486	2351.76	236311	226129	3089.69
																										1	0.0179961	1.18415	1.2032	0.0168612					122753	2209.08	145358	147696	2069.76
																										1	0.0175226	1.0311	1.27087	0.0181545					134662	2359.63	138849	171138	2444.72
			Figure 5b - Western blot
																						p53 blot
																						p21 blot
			Figure 5d - Western blot

## Sheet: 7_PRM_Target List_(Fig.5)
PRM Target Peptide Lists (Related to Fig. 5)
PRM Target Peptide Lists for p53
Compound,Formula,Adduct,m/z,z,Polarity,t start (min),t stop (min),CID Collision Energy (%)
LGFLHSGTAK (light),,,515.787641,2,Positive,,,27
LGFLHSGTAK (light),,,344.194186,3,Positive,,,27
LGFLHSGTAKSVTC[+57.021464]TYSPALNK (light),,,1176.604459,2,Positive,,,27
LGFLHSGTAKSVTC[+57.021464]TYSPALNK (light),,,784.738732,3,Positive,,,27
LGFLHSGTAK[+41.015316]SVTC[+57.021464]TYSPALNK (light),,,1197.112117,2,Positive,,,27
LGFLHSGTAK[+41.015316]SVTC[+57.021464]TYSPALNK (light),,,798.410504,3,Positive,,,27
LGFLHSGTAK[+95.982299]SVTC[+57.021464]TYSPALNK (light),,,1224.595609,2,Positive,,,27
LGFLHSGTAK[+95.982299]SVTC[+57.021464]TYSPALNK (light),,,816.732831,3,Positive,,,27
LGFLHSGTAK[+42.010565]SVTC[+57.021464]TYSPALNK (light),,,1197.609742,2,Positive,,,27
LGFLHSGTAK[+42.010565]SVTC[+57.021464]TYSPALNK (light),,,798.742253,3,Positive,,,27
RPILTIITLEDSSGNLLGR (light),,,1034.591678,2,Positive,,,27
RPILTIITLEDSSGNLLGR (light),,,690.063544,3,Positive,,,27
RALPNNTSSSPQPK (light),,,748.894428,2,Positive,,,27
RALPNNTSSSPQPK (light),,,499.598711,3,Positive,,,27

## Sheet: 8_NMR Ketolysine (KeK)
1H-NMR	solvent: D2O
1H KeK	400 MHz	D2O
	Shift [ppm]	H´s	Class	J´s [Hz]	Assignment
	3.88	1	t	6.1	H-1
	2.62	2	t	7.3	H-6
	2.25	3	s		CH3
	2.06-1.82	2	m		H-2
	1.61	2	p	7.4	H-5
	1.53-1.31	4	m		H-3 & H-4
13C-NMR	solvent: D2O
13C KeK	101 MHz	D2O
	Shift [ppm]	Assignment
	217.56	CO
	174.68	CO2H
	54.65	C-1
	43.13	C-6
	30.20	C-2
	29.31	CH3
	27.88	C-4
	24.08	C-3
	22.98	C-5
