# Supplementary material for: Non-hydrolyzable acetyllysine analogs to study protein acetylation in vitro and in cells
Source: Nat Commun. 2026 Feb 21;17:1985. doi: 10.1038/s41467-026-69782-6 (PMC12932645; doi:10.1038/s41467-026-69782-6)
Supplement: Supplementary file 5 — Source Data 2 [file 41467_2026_69782_MOESM5_ESM.xlsx]

## Sheet: 1_SupFig.3b_PD_verification_WB
Western blot analysis verification of in AE-MS identified binders (related to SubFig. 3b)
	RAD23A Western blot										VCP Western blot
NDP52 Western blot															USP13 Western blot
											short exposure
											long exposure
XRCC6 Western blot
															BRCC3 Western blot (lower blot)
																								short exposure
		MW marker
		Thermo Scientific PageRuler Prestained Protein Ladder
																								long exposure

## Sheet: 2_SupFig.3c_PD_verification_gel
SDS-PAGE analysis of verification of in AE-MS identified binders with recombinant proteins (related to Fig. 3c)
MW marker
Thermo Scientific PageRuler Unstained Protein Ladder		Input (Input) NDP52 and Ub variants							Pulldown (PD) NDP52						Input (Input) UCHL3								Pulldown (PD) UCHL3

## Sheet: 3_SupFig.3d_Venn Dia
Venn diagram Sup Fig. 3D
	Ub 11AcK	Ub 11KeK
	ABHD10	ABHD10
	ACOT9	ACOT9
	ACTN4	ACTN4
	AGTRAP	AGTRAP
	ALDH18A1	ALDH18A1
	APPBP2	APPBP2
	ATG9A	ARL6IP5
	ATP6V0A1	ATG9A
	AURKB	ATP6V0A1
	BAG2	AURKB
	CALCOCO2	BAG2
	COPS5	CALCOCO2
	CTNND1	COPS3
	CXorf57	COPS5
	DDX50	CTNND1
	DNA2	CXorf57
	DNAJB2	DDX50
	DNAJC13	DNA2
	EIF3C;EIF3CL	DNAJB2
	EPS15	DNAJC13
	EPS15L1	EIF3C;EIF3CL
	ERLIN2	EPS15
	FAF2	EPS15L1
	FAM83H	ERLIN2
	FAU	FAF2
	FBXO7	FAM83H
	FBXW11	FAU
	FEM1B	FBXO7
	GLO1	FBXW11
	GPS1	FEM1B
	H1FNT	GLO1
	HERC1	GPS1
	HERC3	H1FNT
	HERC4	HERC1
	HIP1	HERC3
	HSPA4	HERC4
	HSPA8	HIP1
	IDH3G	HSPA4
	IGF2R	HSPA8
	ITCH	IDH3G
	KCMF1	IGF2R
	LGALS7	ITCH
	NAP1L1	KCMF1
	NAP1L4	KCTD3
	NAPA	KLHDC10
	NEFM	LGALS7
	NEMF	UBE2T
	NIPSNAP1	MRPS36
	NOB1	NAP1L1
	NSDHL	NIPSNAP1
	NSF	NOB1
	NUP62	NSDHL
	OGT	NSF
	OTUD5	OTUD5
	PEBP1	PSMA6
	PJA2	PSMD10
	PPIA	PSMD4
	PRMT9	PSMD8
	PRPF8	PSME3
	PSMA6	PSME4
	PSMD4	PSMF1
	PSMD8	PWP1
	PSME3	RAD18
	PSME4	RANBP2
	PSMF1	RANGAP1
	PWP1	RBM33
	RAD18	RIOK3
	RANBP2	RLIM
	RANGAP1	RNF115
	RIOK3	RNF220
	RLIM	RNF25
	RNF115	RPL15
	RNF220	RPL24
	RNF25	RPS24
	RPL15	RPS29
	RPL24	SSBP1
	SRP14	UBA6
	SSBP1	UBE2A
	UBA6	UBE2C
	UBE2A	UBE2D1;UBE2D4
	UBE2C	UBE2D3;UBE2D2
	UBE2D1;UBE2D4	UBE2G1
	UBE2D3;UBE2D2	UBE2K
	UBE2G1	UCHL1
	UBE2K	UCHL3
	UBE2N;UBE2NL	UFD1L
	UBE2T	USP13
	UCHL1	USP14
	UCHL3	USP5
	UFD1L	XPNPEP3
	USP13	ZNF598
	USP5	ZYG11B
	PSMD10	DNAJB6
	RPS24	DNAJA1
	DDA1	ATXN3
	CCDC50	CCDC50
	CEP85	CEP85
	COPS8	COPS8
	CPSF7	CPSF7
	ATXN3	DDA1

## Sheet: 4_SupFig.4_ncAA 2x incorp_WB
		S.Figure 4a-c - Western blot																			S.Figure 4b quantification
																					Incorporation 120/164 vs AcK, KeK, TFAcK
																			Thermo Scientific™ PageRuler™ Prestained Protein Ladder
																						[mM]	raw (values - Background)		normalized to respective wt sample	%
																					WT		19645.7		1	100
																					AcK	1	24812.4		1.263	126.3
																						2	37719.2		1.91997	191.997
																						4	47281.3		2.4067	240.67
																						8	46996.8		2.39222	239.222
																					WT		39257.1		1	100
																					KeK	1	19788.1		0.504064	50.4064
																						2	30883.5		0.786699	78.6699
																						4	29178.4		0.743264	74.3264
																						8	18087.8		0.460754	46.0754
																					WT		29324.7		1	100
																					TFAcK	1	2886.08		0.0984179	9.84179
																						2	5401.93		0.184211	18.4211
																						4	7549.68		0.257451	25.7451
																						8	7717.47		0.263173	26.3173

## Sheet: 5_SupFig.5a-e_trans_WB+Luci
		S.Figure 5c - Western blot																																Luciferase activity			each row = transfections performed on the same day
																																			S.5a
																												Thermo Scientific™ PageRuler™ Prestained Protein Ladder
																																			relative									normalized
																																			wt	R273H	164TAG	164AcK	164KeK	164TFAcK	ctrl			wt	R273H	164TAG	164AcK	164KeK	164TFAcK
																																			1	0.0277868	0.0393531	0.570308	0.194445	0.237364	0.0308754			38189.5	1061.16	1502.88	21779.8	7425.77	9064.82
																																			1	0.221922	0.117932	0.640872	0.268943	0.480428	0.0656428			28493.3	6323.28	3360.27	18260.5	7663.06	13689
																																			1	0.0480518	0.0425798	0.637292	0.188156	0.218155	0.029155			38249	1837.94	1628.64	24375.8	7196.78	8344.21
p53 blot
																																			S.5b
																																			relative									normalized
																																			wt	R273H	101TAG	101AcK	101KeK	101TFAcK	ctrl			wt	R273H	101TAG	101AcK	101KeK	101TFAcK
																																			1	0.0159604	0.0193214	1.47892	1.36267	0.990714	0.0148225			211415	3374.28	4084.84	312666	288089	209452
																																			1	0.0150796	0.0184226	1.01423	2.10502	0.907972	0.0227416			121882	1837.94	2245.39	123617	69479.5	110666
																																			1	0.0465174	0.0352874	1.31806	1.22262	0.278559	0.0293127			21368.3	993.998	754.031	28164.6	26125.3	5952.33
																																			S.5e
																																			relative									normalized
																																			-ncAA	+AcK	+KeK	+TFAcK						-ncAA	+AcK	+KeK	+TFAcK
																																			1	1.291	1.041	1.228						52503.4	67777.8	54665.9	64459.9
																																			1	0.966	0.828	0.835						78346.4	75703.2	64888.3	65443.8
																																			1	0.81238	0.700287	0.832108						263529	214086	184546	219285
p21 blot
		S.Figure 5d - Western blot
		S.Figure 5e - Western blot
[truncated: 1 more columns]

## Sheet: 6_SupFig.6a-c_trans_WB+Luci
	S.Figure 6b - Western blot
																														Luciferase activity			each row = transfections performed on the same day
																				Thermo Scientific™ PageRuler™ Prestained Protein Ladder											S.6a
																															PCNA RE
																															relative		omitted																normalized
																															wt	R273H	101TAG	101AcK	101KeK	101TFAcK	120TAG	120AcK	120KeK	120TFAcK	164TAG	164AcK	164KeK	164TFAcK	ctrl				wt
																															1	0.0515211	0.0264956	0.996447	0.876645	1.38901	0.122703	1.62023	0.0684364	1.04412					0.10465				27423.2
																															1	0.10745	0.0587322	1.06725	1.0055	0.29609	0.0637106	0.766418	0.074728	0.125591					0.0498856				32550.8
																															1	0.0226389	0.0277023	0.546985	0.470474	0.443277					0.063634	0.630999	0.234148	0.27905	0.0379795				82510.1
																															1						0.174262	0.680139	0.113008	0.52981					0.143448				20006
																															1										0.184418	0.779148	0.223165	0.408101					20349.3
																															1										0.161319	0.571861	0.168666	0.357307					19720.1
																															Puma RE
																															relative		omitted																normalized
																															wt	R273H	101TAG	101AcK	101KeK	101TFAcK	120TAG	120AcK	120KeK	120TFAcK	164TAG	164AcK	164KeK	164TFAcK	ctrl				wt
																															1	0.0608221	0.056715	1.3363	1.2451	0.797621	0.0844418	1.21859	0.0550291	0.648514	0.0621971	1.09986	0.307477	0.397999	0.0900069				58167.5
																															1	0.0368845	0.0325306		0.69796	0.568799	0.0658187	1.16448	0.0573559	0.579172	0.0589821	1.07831	0.499398	0.451735	0.0814339				45989.6
																															1	0.0996133	0.137998	1.19587	0.539075	0.154498	0.0896193	0.508043	0.0839261	0.081381					0.0930312				39648
																															1			0.624315											0.0732158				53710.1
																															1										0.0826414	0.711977	0.208359	0.326056					34662.4
																															S.6c
																															Puma RE
																															relative																		normalized
																															wt	R273H	120TAG	120AcK	120KeK	120TFAcK	120Q	120R	ctrl										wt
																															1	0.0316923	0.039	1.317	0.034087	0.524262	0.275479	1.10181	0.0322196										126768
																															1	0.0310846	0.044	1.227	0.0331867	0.545798	0.328854	1.20847	0.0290695										117739
	S.Figure 6d - Western blot
[truncated: 14 more columns]
